# Supplementary material for: Seasonal and diel activity patterns of the endangered taiga bean goose (Anser fabalis fabalis) during the breeding season, monitored with camera traps
Source: PLoS One. 2021 Jul 15;16(7):e0254254. doi: 10.1371/journal.pone.0254254 (PMC8282086; doi:10.1371/journal.pone.0254254)
Supplement: S1 Data — (ZIP) [file pone.0254254.s005.zip]

Archive with 1 entries (1 files):
- bean_goose_climate_data.csv
