# Supplementary material for: Seasonal and diel activity patterns of the endangered taiga bean goose (Anser fabalis fabalis) during the breeding season, monitored with camera traps
Source: PLoS One. 2021 Jul 15;16(7):e0254254. doi: 10.1371/journal.pone.0254254 (PMC8282086; doi:10.1371/journal.pone.0254254)
Supplement: S1 Data — (ZIP) [file pone.0254254.s005.zip › bean_goose_climate_data.csv]

Province	Site	DateTime	temp	min_temp	max_temp	rain_accumulation	wind_speed	wind_gust	Date	time	Year	Month	Lat	Long	County	Grid	Camera_ID	Camera_type	Count_chicks	Count_total
L	Aapalampi	06/05/2018 00:00	1.44178303	0.934530284	1.942728265	0	1.585105056	178.8801582	06/05/2018	00:00:00	2018	5	66.792601	28.0647	Salla	1	32	expert	NA	NA
L	Aapalampi	06/05/2018 00:00	1.44178303	0.934530284	1.942728265	0	1.585105056	178.8801582	06/05/2018	00:00:00	2018	5	66.792902	28.067922	Salla	1	30	random	NA	NA
L	Aapalampi	06/05/2018 00:00	1.44178303	0.934530284	1.942728265	0	1.585105056	178.8801582	06/05/2018	00:00:00	2018	5	66.792219	28.064618	Salla	2	27	expert	NA	NA
L	Aapalampi	06/05/2018 00:00	1.44178303	0.934530284	1.942728265	0	1.585105056	178.8801582	06/05/2018	00:00:00	2018	5	66.792367	28.067755	Salla	2	29	random	NA	NA
L	Aapalampi	06/05/2018 02:00	2.920579624	2.084264868	3.589976398	0	2.162985726	174.4852389	06/05/2018	02:00:00	2018	5	66.792601	28.0647	Salla	1	32	expert	NA	NA
L	Aapalampi	06/05/2018 02:00	2.920579624	2.084264868	3.589976398	0	2.162985726	174.4852389	06/05/2018	02:00:00	2018	5	66.792902	28.067922	Salla	1	30	random	NA	NA
L	Aapalampi	06/05/2018 02:00	2.920579624	2.084264868	3.589976398	0	2.162985726	174.4852389	06/05/2018	02:00:00	2018	5	66.792219	28.064618	Salla	2	27	expert	NA	NA
L	Aapalampi	06/05/2018 02:00	2.920579624	2.084264868	3.589976398	0	2.162985726	174.4852389	06/05/2018	02:00:00	2018	5	66.792367	28.067755	Salla	2	29	random	NA	NA
L	Aapalampi	06/05/2018 04:00	5.139441393	4.145800416	6.087795406	0	2.970299206	177.9663279	06/05/2018	04:00:00	2018	5	66.792601	28.0647	Salla	1	32	expert	NA	NA
L	Aapalampi	06/05/2018 04:00	5.139441393	4.145800416	6.087795406	0	2.970299206	177.9663279	06/05/2018	04:00:00	2018	5	66.792902	28.067922	Salla	1	30	random	NA	NA
L	Aapalampi	06/05/2018 04:00	5.139441393	4.145800416	6.087795406	0	2.970299206	177.9663279	06/05/2018	04:00:00	2018	5	66.792219	28.064618	Salla	2	27	expert	NA	NA
L	Aapalampi	06/05/2018 04:00	5.139441393	4.145800416	6.087795406	0	2.970299206	177.9663279	06/05/2018	04:00:00	2018	5	66.792367	28.067755	Salla	2	29	random	NA	NA
L	Aapalampi	06/05/2018 06:00	8.656551632	7.800247547	9.4679924	0	4.056475216	216.3800435	06/05/2018	06:00:00	2018	5	66.792601	28.0647	Salla	1	32	expert	NA	NA
L	Aapalampi	06/05/2018 06:00	8.656551632	7.800247547	9.4679924	0	4.056475216	216.3800435	06/05/2018	06:00:00	2018	5	66.792902	28.067922	Salla	1	30	random	NA	NA
L	Aapalampi	06/05/2018 06:00	8.656551632	7.800247547	9.4679924	0	4.056475216	216.3800435	06/05/2018	06:00:00	2018	5	66.792219	28.064618	Salla	2	27	expert	NA	NA
L	Aapalampi	06/05/2018 06:00	8.656551632	7.800247547	9.4679924	0	4.056475216	216.3800435	06/05/2018	06:00:00	2018	5	66.792367	28.067755	Salla	2	29	random	NA	NA
L	Aapalampi	06/05/2018 08:00	9.248909053	8.583875865	9.912612408	0	4.011114558	187.9023954	06/05/2018	08:00:00	2018	5	66.792601	28.0647	Salla	1	32	expert	NA	NA
L	Aapalampi	06/05/2018 08:00	9.248909053	8.583875865	9.912612408	0	4.011114558	187.9023954	06/05/2018	08:00:00	2018	5	66.792902	28.067922	Salla	1	30	random	NA	NA
L	Aapalampi	06/05/2018 08:00	9.248909053	8.583875865	9.912612408	0	4.011114558	187.9023954	06/05/2018	08:00:00	2018	5	66.792219	28.064618	Salla	2	27	expert	NA	NA
L	Aapalampi	06/05/2018 08:00	9.248909053	8.583875865	9.912612408	0	4.011114558	187.9023954	06/05/2018	08:00:00	2018	5	66.792367	28.067755	Salla	2	29	random	NA	NA
L	Aapalampi	06/05/2018 10:00	10.61516996	9.931278106	11.44258982	6.03E-06	5.973799043	220.1808341	06/05/2018	10:00:00	2018	5	66.792601	28.0647	Salla	1	32	expert	NA	NA
L	Aapalampi	06/05/2018 10:00	10.61516996	9.931278106	11.44258982	6.03E-06	5.973799043	220.1808341	06/05/2018	10:00:00	2018	5	66.792902	28.067922	Salla	1	30	random	NA	NA
L	Aapalampi	06/05/2018 10:00	10.61516996	9.931278106	11.44258982	6.03E-06	5.973799043	220.1808341	06/05/2018	10:00:00	2018	5	66.792219	28.064618	Salla	2	27	expert	NA	NA
L	Aapalampi	06/05/2018 10:00	10.61516996	9.931278106	11.44258982	6.03E-06	5.973799043	220.1808341	06/05/2018	10:00:00	2018	5	66.792367	28.067755	Salla	2	29	random	NA	NA
L	Aapalampi	06/05/2018 12:00	11.39604064	10.90407628	11.88293155	0	4.727882222	246.4733931	06/05/2018	12:00:00	2018	5	66.792601	28.0647	Salla	1	32	expert	NA	NA
L	Aapalampi	06/05/2018 12:00	11.39604064	10.90407628	11.88293155	0	4.727882222	246.4733931	06/05/2018	12:00:00	2018	5	66.792902	28.067922	Salla	1	30	random	NA	NA
L	Aapalampi	06/05/2018 12:00	11.39604064	10.90407628	11.88293155	0	4.727882222	246.4733931	06/05/2018	12:00:00	2018	5	66.792219	28.064618	Salla	2	27	expert	NA	NA
L	Aapalampi	06/05/2018 12:00	11.39604064	10.90407628	11.88293155	0	4.727882222	246.4733931	06/05/2018	12:00:00	2018	5	66.792367	28.067755	Salla	2	29	random	NA	NA
L	Aapalampi	06/05/2018 14:00	9.96742981	9.327544311	10.48957024	0	4.195060736	276.1671364	06/05/2018	14:00:00	2018	5	66.792601	28.0647	Salla	1	32	expert	NA	NA
L	Aapalampi	06/05/2018 14:00	9.96742981	9.327544311	10.48957024	0	4.195060736	276.1671364	06/05/2018	14:00:00	2018	5	66.792902	28.067922	Salla	1	30	random	NA	NA
L	Aapalampi	06/05/2018 14:00	9.96742981	9.327544311	10.48957024	0	4.195060736	276.1671364	06/05/2018	14:00:00	2018	5	66.792219	28.064618	Salla	2	27	expert	NA	NA
L	Aapalampi	06/05/2018 14:00	9.96742981	9.327544311	10.48957024	0	4.195060736	276.1671364	06/05/2018	14:00:00	2018	5	66.792367	28.067755	Salla	2	29	random	NA	NA
L	Aapalampi	06/05/2018 16:00	7.674458076	6.810245237	8.456622317	0	4.620290149	318.0384319	06/05/2018	16:00:00	2018	5	66.792601	28.0647	Salla	1	32	expert	NA	NA
L	Aapalampi	06/05/2018 16:00	7.674458076	6.810245237	8.456622317	0	4.620290149	318.0384319	06/05/2018	16:00:00	2018	5	66.792902	28.067922	Salla	1	30	random	NA	NA
L	Aapalampi	06/05/2018 16:00	7.674458076	6.810245237	8.456622317	0	4.620290149	318.0384319	06/05/2018	16:00:00	2018	5	66.792219	28.064618	Salla	2	27	expert	NA	NA
L	Aapalampi	06/05/2018 16:00	7.674458076	6.810245237	8.456622317	0	4.620290149	318.0384319	06/05/2018	16:00:00	2018	5	66.792367	28.067755	Salla	2	29	random	NA	NA
L	Aapalampi	06/05/2018 18:00	4.558722396	3.889332076	5.225057156	0	3.029738328	312.2683081	06/05/2018	18:00:00	2018	5	66.792601	28.0647	Salla	1	32	expert	NA	NA
L	Aapalampi	06/05/2018 18:00	4.558722396	3.889332076	5.225057156	0	3.029738328	312.2683081	06/05/2018	18:00:00	2018	5	66.792902	28.067922	Salla	1	30	random	NA	NA
L	Aapalampi	06/05/2018 18:00	4.558722396	3.889332076	5.225057156	0	3.029738328	312.2683081	06/05/2018	18:00:00	2018	5	66.792219	28.064618	Salla	2	27	expert	NA	NA
L	Aapalampi	06/05/2018 18:00	4.558722396	3.889332076	5.225057156	0	3.029738328	312.2683081	06/05/2018	18:00:00	2018	5	66.792367	28.067755	Salla	2	29	random	NA	NA
L	Aapalampi	06/05/2018 20:00	1.566988633	0.791765573	2.186469702	0	2.090315205	267.8487636	06/05/2018	20:00:00	2018	5	66.792601	28.0647	Salla	1	32	expert	NA	NA
L	Aapalampi	06/05/2018 20:00	1.566988633	0.791765573	2.186469702	0	2.090315205	267.8487636	06/05/2018	20:00:00	2018	5	66.792902	28.067922	Salla	1	30	random	NA	NA
L	Aapalampi	06/05/2018 20:00	1.566988633	0.791765573	2.186469702	0	2.090315205	267.8487636	06/05/2018	20:00:00	2018	5	66.792219	28.064618	Salla	2	27	expert	NA	NA
L	Aapalampi	06/05/2018 20:00	1.566988633	0.791765573	2.186469702	0	2.090315205	267.8487636	06/05/2018	20:00:00	2018	5	66.792367	28.067755	Salla	2	29	random	NA	NA
L	Aapalampi	06/05/2018 22:00	-0.900433925	-1.612443244	-0.251115347	0	1.094848744	276.7487447	06/05/2018	22:00:00	2018	5	66.792601	28.0647	Salla	1	32	expert	NA	NA
L	Aapalampi	06/05/2018 22:00	-0.900433925	-1.612443244	-0.251115347	0	1.094848744	276.7487447	06/05/2018	22:00:00	2018	5	66.792902	28.067922	Salla	1	30	random	NA	NA
L	Aapalampi	06/05/2018 22:00	-0.900433925	-1.612443244	-0.251115347	0	1.094848744	276.7487447	06/05/2018	22:00:00	2018	5	66.792219	28.064618	Salla	2	27	expert	NA	NA
L	Aapalampi	06/05/2018 22:00	-0.900433925	-1.612443244	-0.251115347	0	1.094848744	276.7487447	06/05/2018	22:00:00	2018	5	66.792367	28.067755	Salla	2	29	random	NA	NA
L	Aapalampi	07/05/2018 00:00	-1.062652033	-1.663183438	-0.072594063	0	1.226995716	162.9145137	07/05/2018	00:00:00	2018	5	66.792601	28.0647	Salla	1	32	expert	NA	NA
L	Aapalampi	07/05/2018 00:00	-1.062652033	-1.663183438	-0.072594063	0	1.226995716	162.9145137	07/05/2018	00:00:00	2018	5	66.792902	28.067922	Salla	1	30	random	NA	NA
L	Aapalampi	07/05/2018 00:00	-1.062652033	-1.663183438	-0.072594063	0	1.226995716	162.9145137	07/05/2018	00:00:00	2018	5	66.792219	28.064618	Salla	2	27	expert	NA	NA
L	Aapalampi	07/05/2018 00:00	-1.062652033	-1.663183438	-0.072594063	0	1.226995716	162.9145137	07/05/2018	00:00:00	2018	5	66.792367	28.067755	Salla	2	29	random	NA	NA
L	Aapalampi	07/05/2018 02:00	3.362878656	2.480392112	4.120388024	0	1.100308644	241.247859	07/05/2018	02:00:00	2018	5	66.792601	28.0647	Salla	1	32	expert	NA	NA
L	Aapalampi	07/05/2018 02:00	3.362878656	2.480392112	4.120388024	0	1.100308644	241.247859	07/05/2018	02:00:00	2018	5	66.792902	28.067922	Salla	1	30	random	NA	NA
L	Aapalampi	07/05/2018 02:00	3.362878656	2.480392112	4.120388024	0	1.100308644	241.247859	07/05/2018	02:00:00	2018	5	66.792219	28.064618	Salla	2	27	expert	NA	NA
L	Aapalampi	07/05/2018 02:00	3.362878656	2.480392112	4.120388024	0	1.100308644	241.247859	07/05/2018	02:00:00	2018	5	66.792367	28.067755	Salla	2	29	random	NA	NA
L	Aapalampi	07/05/2018 04:00	5.618897213	4.860103605	6.357791633	0	2.318541136	176.8723811	07/05/2018	04:00:00	2018	5	66.792601	28.0647	Salla	1	32	expert	NA	NA
L	Aapalampi	07/05/2018 04:00	5.618897213	4.860103605	6.357791633	0	2.318541136	176.8723811	07/05/2018	04:00:00	2018	5	66.792902	28.067922	Salla	1	30	random	NA	NA
L	Aapalampi	07/05/2018 04:00	5.618897213	4.860103605	6.357791633	0	2.318541136	176.8723811	07/05/2018	04:00:00	2018	5	66.792219	28.064618	Salla	2	27	expert	NA	NA
L	Aapalampi	07/05/2018 04:00	5.618897213	4.860103605	6.357791633	0	2.318541136	176.8723811	07/05/2018	04:00:00	2018	5	66.792367	28.067755	Salla	2	29	random	NA	NA
L	Aapalampi	07/05/2018 06:00	6.965069139	6.429179591	7.425838236	0	3.987678446	187.8500859	07/05/2018	06:00:00	2018	5	66.792601	28.0647	Salla	1	32	expert	NA	NA
L	Aapalampi	07/05/2018 06:00	6.965069139	6.429179591	7.425838236	0	3.987678446	187.8500859	07/05/2018	06:00:00	2018	5	66.792902	28.067922	Salla	1	30	random	NA	NA
L	Aapalampi	07/05/2018 06:00	6.965069139	6.429179591	7.425838236	0	3.987678446	187.8500859	07/05/2018	06:00:00	2018	5	66.792219	28.064618	Salla	2	27	expert	NA	NA
L	Aapalampi	07/05/2018 06:00	6.965069139	6.429179591	7.425838236	0	3.987678446	187.8500859	07/05/2018	06:00:00	2018	5	66.792367	28.067755	Salla	2	29	random	NA	NA
L	Aapalampi	07/05/2018 08:00	7.279895816	6.939894976	7.717315618	0	3.975930481	187.2259035	07/05/2018	08:00:00	2018	5	66.792601	28.0647	Salla	1	32	expert	NA	NA
L	Aapalampi	07/05/2018 08:00	7.279895816	6.939894976	7.717315618	0	3.975930481	187.2259035	07/05/2018	08:00:00	2018	5	66.792902	28.067922	Salla	1	30	random	NA	NA
L	Aapalampi	07/05/2018 08:00	7.279895816	6.939894976	7.717315618	0	3.975930481	187.2259035	07/05/2018	08:00:00	2018	5	66.792219	28.064618	Salla	2	27	expert	NA	NA
L	Aapalampi	07/05/2018 08:00	7.279895816	6.939894976	7.717315618	0	3.975930481	187.2259035	07/05/2018	08:00:00	2018	5	66.792367	28.067755	Salla	2	29	random	NA	NA
L	Aapalampi	07/05/2018 10:00	6.028851283	4.797130315	6.896611756	0.728571123	4.831896979	178.9374328	07/05/2018	10:00:00	2018	5	66.792601	28.0647	Salla	1	32	expert	NA	NA
L	Aapalampi	07/05/2018 10:00	6.028851283	4.797130315	6.896611756	0.728571123	4.831896979	178.9374328	07/05/2018	10:00:00	2018	5	66.792902	28.067922	Salla	1	30	random	NA	NA
L	Aapalampi	07/05/2018 10:00	6.028851283	4.797130315	6.896611756	0.728571123	4.831896979	178.9374328	07/05/2018	10:00:00	2018	5	66.792219	28.064618	Salla	2	27	expert	NA	NA
L	Aapalampi	07/05/2018 10:00	6.028851283	4.797130315	6.896611756	0.728571123	4.831896979	178.9374328	07/05/2018	10:00:00	2018	5	66.792367	28.067755	Salla	2	29	random	NA	NA
L	Aapalampi	07/05/2018 12:00	3.059402068	2.780300281	3.327789305	0.784775906	3.516608194	163.3311517	07/05/2018	12:00:00	2018	5	66.792601	28.0647	Salla	1	32	expert	NA	NA
L	Aapalampi	07/05/2018 12:00	3.059402068	2.780300281	3.327789305	0.784775906	3.516608194	163.3311517	07/05/2018	12:00:00	2018	5	66.792902	28.067922	Salla	1	30	random	NA	NA
L	Aapalampi	07/05/2018 12:00	3.059402068	2.780300281	3.327789305	0.784775906	3.516608194	163.3311517	07/05/2018	12:00:00	2018	5	66.792219	28.064618	Salla	2	27	expert	NA	NA
L	Aapalampi	07/05/2018 12:00	3.059402068	2.780300281	3.327789305	0.784775906	3.516608194	163.3311517	07/05/2018	12:00:00	2018	5	66.792367	28.067755	Salla	2	29	random	NA	NA
L	Aapalampi	07/05/2018 14:00	3.480725327	3.187653312	3.804272469	0.35760202	4.218983698	200.5654683	07/05/2018	14:00:00	2018	5	66.792601	28.0647	Salla	1	32	expert	NA	NA
L	Aapalampi	07/05/2018 14:00	3.480725327	3.187653312	3.804272469	0.35760202	4.218983698	200.5654683	07/05/2018	14:00:00	2018	5	66.792902	28.067922	Salla	1	30	random	NA	NA
L	Aapalampi	07/05/2018 14:00	3.480725327	3.187653312	3.804272469	0.35760202	4.218983698	200.5654683	07/05/2018	14:00:00	2018	5	66.792219	28.064618	Salla	2	27	expert	NA	NA
L	Aapalampi	07/05/2018 14:00	3.480725327	3.187653312	3.804272469	0.35760202	4.218983698	200.5654683	07/05/2018	14:00:00	2018	5	66.792367	28.067755	Salla	2	29	random	NA	NA
L	Aapalampi	07/05/2018 16:00	3.330808848	3.068308409	3.551603365	0.054738512	4.724147639	266.8360546	07/05/2018	16:00:00	2018	5	66.792601	28.0647	Salla	1	32	expert	NA	NA
L	Aapalampi	07/05/2018 16:00	3.330808848	3.068308409	3.551603365	0.054738512	4.724147639	266.8360546	07/05/2018	16:00:00	2018	5	66.792902	28.067922	Salla	1	30	random	NA	NA
L	Aapalampi	07/05/2018 16:00	3.330808848	3.068308409	3.551603365	0.054738512	4.724147639	266.8360546	07/05/2018	16:00:00	2018	5	66.792219	28.064618	Salla	2	27	expert	NA	NA
L	Aapalampi	07/05/2018 16:00	3.330808848	3.068308409	3.551603365	0.054738512	4.724147639	266.8360546	07/05/2018	16:00:00	2018	5	66.792367	28.067755	Salla	2	29	random	NA	NA
L	Aapalampi	07/05/2018 18:00	2.402863887	2.198611117	2.681164781	0.024812499	5.478221854	288.5862779	07/05/2018	18:00:00	2018	5	66.792601	28.0647	Salla	1	32	expert	NA	NA
L	Aapalampi	07/05/2018 18:00	2.402863887	2.198611117	2.681164781	0.024812499	5.478221854	288.5862779	07/05/2018	18:00:00	2018	5	66.792902	28.067922	Salla	1	30	random	NA	NA
L	Aapalampi	07/05/2018 18:00	2.402863887	2.198611117	2.681164781	0.024812499	5.478221854	288.5862779	07/05/2018	18:00:00	2018	5	66.792219	28.064618	Salla	2	27	expert	NA	NA
L	Aapalampi	07/05/2018 18:00	2.402863887	2.198611117	2.681164781	0.024812499	5.478221854	288.5862779	07/05/2018	18:00:00	2018	5	66.792367	28.067755	Salla	2	29	random	NA	NA
L	Aapalampi	07/05/2018 20:00	1.785747757	1.523013953	2.136399916	0	5.443809121	294.8634948	07/05/2018	20:00:00	2018	5	66.792601	28.0647	Salla	1	32	expert	NA	NA
L	Aapalampi	07/05/2018 20:00	1.785747757	1.523013953	2.136399916	0	5.443809121	294.8634948	07/05/2018	20:00:00	2018	5	66.792902	28.067922	Salla	1	30	random	NA	NA
L	Aapalampi	07/05/2018 20:00	1.785747757	1.523013953	2.136399916	0	5.443809121	294.8634948	07/05/2018	20:00:00	2018	5	66.792219	28.064618	Salla	2	27	expert	NA	NA
L	Aapalampi	07/05/2018 20:00	1.785747757	1.523013953	2.136399916	0	5.443809121	294.8634948	07/05/2018	20:00:00	2018	5	66.792367	28.067755	Salla	2	29	random	NA	NA
L	Aapalampi	07/05/2018 22:00	1.31010159	1.105399437	1.500535607	0	5.027679055	299.2219721	07/05/2018	22:00:00	2018	5	66.792601	28.0647	Salla	1	32	expert	NA	NA
L	Aapalampi	07/05/2018 22:00	1.31010159	1.105399437	1.500535607	0	5.027679055	299.2219721	07/05/2018	22:00:00	2018	5	66.792902	28.067922	Salla	1	30	random	NA	NA
L	Aapalampi	07/05/2018 22:00	1.31010159	1.105399437	1.500535607	0	5.027679055	299.2219721	07/05/2018	22:00:00	2018	5	66.792219	28.064618	Salla	2	27	expert	NA	NA
L	Aapalampi	07/05/2018 22:00	1.31010159	1.105399437	1.500535607	0	5.027679055	299.2219721	07/05/2018	22:00:00	2018	5	66.792367	28.067755	Salla	2	29	random	NA	NA
L	Aapalampi	08/05/2018 00:00	1.271609667	1.066008713	1.561996964	0	4.90119987	303.3179791	08/05/2018	00:00:00	2018	5	66.792601	28.0647	Salla	1	32	expert	NA	NA
L	Aapalampi	08/05/2018 00:00	1.271609667	1.066008713	1.561996964	0	4.90119987	303.3179791	08/05/2018	00:00:00	2018	5	66.792902	28.067922	Salla	1	30	random	NA	NA
L	Aapalampi	08/05/2018 00:00	1.271609667	1.066008713	1.561996964	0	4.90119987	303.3179791	08/05/2018	00:00:00	2018	5	66.792219	28.064618	Salla	2	27	expert	NA	NA
L	Aapalampi	08/05/2018 00:00	1.271609667	1.066008713	1.561996964	0	4.90119987	303.3179791	08/05/2018	00:00:00	2018	5	66.792367	28.067755	Salla	2	29	random	NA	NA
L	Aapalampi	08/05/2018 02:00	2.947316881	2.415333231	3.476751115	0	5.141436858	322.9868263	08/05/2018	02:00:00	2018	5	66.792601	28.0647	Salla	1	32	expert	NA	NA
L	Aapalampi	08/05/2018 02:00	2.947316881	2.415333231	3.476751115	0	5.141436858	322.9868263	08/05/2018	02:00:00	2018	5	66.792902	28.067922	Salla	1	30	random	NA	NA
L	Aapalampi	08/05/2018 02:00	2.947316881	2.415333231	3.476751115	0	5.141436858	322.9868263	08/05/2018	02:00:00	2018	5	66.792219	28.064618	Salla	2	27	expert	NA	NA
L	Aapalampi	08/05/2018 02:00	2.947316881	2.415333231	3.476751115	0	5.141436858	322.9868263	08/05/2018	02:00:00	2018	5	66.792367	28.067755	Salla	2	29	random	NA	NA
L	Aapalampi	08/05/2018 04:00	4.899763346	4.310308043	5.474714813	0	4.967687894	334.7932565	08/05/2018	04:00:00	2018	5	66.792601	28.0647	Salla	1	32	expert	NA	NA
L	Aapalampi	08/05/2018 04:00	4.899763346	4.310308043	5.474714813	0	4.967687894	334.7932565	08/05/2018	04:00:00	2018	5	66.792902	28.067922	Salla	1	30	random	NA	NA
L	Aapalampi	08/05/2018 04:00	4.899763346	4.310308043	5.474714813	0	4.967687894	334.7932565	08/05/2018	04:00:00	2018	5	66.792219	28.064618	Salla	2	27	expert	NA	NA
L	Aapalampi	08/05/2018 04:00	4.899763346	4.310308043	5.474714813	0	4.967687894	334.7932565	08/05/2018	04:00:00	2018	5	66.792367	28.067755	Salla	2	29	random	NA	NA
L	Aapalampi	08/05/2018 06:00	6.558231468	6.03000647	7.195794152	0	3.857456455	338.3693432	08/05/2018	06:00:00	2018	5	66.792601	28.0647	Salla	1	32	expert	NA	NA
L	Aapalampi	08/05/2018 06:00	6.558231468	6.03000647	7.195794152	0	3.857456455	338.3693432	08/05/2018	06:00:00	2018	5	66.792902	28.067922	Salla	1	30	random	NA	NA
L	Aapalampi	08/05/2018 06:00	6.558231468	6.03000647	7.195794152	0	3.857456455	338.3693432	08/05/2018	06:00:00	2018	5	66.792219	28.064618	Salla	2	27	expert	NA	NA
L	Aapalampi	08/05/2018 06:00	6.558231468	6.03000647	7.195794152	0	3.857456455	338.3693432	08/05/2018	06:00:00	2018	5	66.792367	28.067755	Salla	2	29	random	NA	NA
L	Aapalampi	08/05/2018 08:00	7.715004178	7.130377067	8.432156013	0	2.896962237	328.1175512	08/05/2018	08:00:00	2018	5	66.792601	28.0647	Salla	1	32	expert	NA	NA
L	Aapalampi	08/05/2018 08:00	7.715004178	7.130377067	8.432156013	0	2.896962237	328.1175512	08/05/2018	08:00:00	2018	5	66.792902	28.067922	Salla	1	30	random	NA	NA
L	Aapalampi	08/05/2018 08:00	7.715004178	7.130377067	8.432156013	0	2.896962237	328.1175512	08/05/2018	08:00:00	2018	5	66.792219	28.064618	Salla	2	27	expert	NA	NA
L	Aapalampi	08/05/2018 08:00	7.715004178	7.130377067	8.432156013	0	2.896962237	328.1175512	08/05/2018	08:00:00	2018	5	66.792367	28.067755	Salla	2	29	random	NA	NA
L	Aapalampi	08/05/2018 10:00	8.693373938	7.953820409	9.350019507	0	2.647105142	174.3378807	08/05/2018	10:00:00	2018	5	66.792601	28.0647	Salla	1	32	expert	NA	NA
L	Aapalampi	08/05/2018 10:00	8.693373938	7.953820409	9.350019507	0	2.647105142	174.3378807	08/05/2018	10:00:00	2018	5	66.792902	28.067922	Salla	1	30	random	NA	NA
L	Aapalampi	08/05/2018 10:00	8.693373938	7.953820409	9.350019507	0	2.647105142	174.3378807	08/05/2018	10:00:00	2018	5	66.792219	28.064618	Salla	2	27	expert	NA	NA
L	Aapalampi	08/05/2018 10:00	8.693373938	7.953820409	9.350019507	0	2.647105142	174.3378807	08/05/2018	10:00:00	2018	5	66.792367	28.067755	Salla	2	29	random	NA	NA
L	Aapalampi	08/05/2018 12:00	9.484864809	8.890599688	10.017114	0	1.619062416	87.28396664	08/05/2018	12:00:00	2018	5	66.792601	28.0647	Salla	1	32	expert	NA	NA
L	Aapalampi	08/05/2018 12:00	9.484864809	8.890599688	10.017114	0	1.619062416	87.28396664	08/05/2018	12:00:00	2018	5	66.792902	28.067922	Salla	1	30	random	NA	NA
L	Aapalampi	08/05/2018 12:00	9.484864809	8.890599688	10.017114	0	1.619062416	87.28396664	08/05/2018	12:00:00	2018	5	66.792219	28.064618	Salla	2	27	expert	NA	NA
L	Aapalampi	08/05/2018 12:00	9.484864809	8.890599688	10.017114	0	1.619062416	87.28396664	08/05/2018	12:00:00	2018	5	66.792367	28.067755	Salla	2	29	random	NA	NA
L	Aapalampi	08/05/2018 14:00	9.448461354	9.049233926	9.85595999	0	1.340471472	154.2273444	08/05/2018	14:00:00	2018	5	66.792601	28.0647	Salla	1	32	expert	NA	NA
L	Aapalampi	08/05/2018 14:00	9.448461354	9.049233926	9.85595999	0	1.340471472	154.2273444	08/05/2018	14:00:00	2018	5	66.792902	28.067922	Salla	1	30	random	NA	NA
L	Aapalampi	08/05/2018 14:00	9.448461354	9.049233926	9.85595999	0	1.340471472	154.2273444	08/05/2018	14:00:00	2018	5	66.792219	28.064618	Salla	2	27	expert	NA	NA
L	Aapalampi	08/05/2018 14:00	9.448461354	9.049233926	9.85595999	0	1.340471472	154.2273444	08/05/2018	14:00:00	2018	5	66.792367	28.067755	Salla	2	29	random	NA	NA
L	Aapalampi	08/05/2018 16:00	6.112170775	4.849088709	7.290422866	0	1.271826575	152.9762908	08/05/2018	16:00:00	2018	5	66.792601	28.0647	Salla	1	32	expert	NA	NA
L	Aapalampi	08/05/2018 16:00	6.112170775	4.849088709	7.290422866	0	1.271826575	152.9762908	08/05/2018	16:00:00	2018	5	66.792902	28.067922	Salla	1	30	random	NA	NA
L	Aapalampi	08/05/2018 16:00	6.112170775	4.849088709	7.290422866	0	1.271826575	152.9762908	08/05/2018	16:00:00	2018	5	66.792219	28.064618	Salla	2	27	expert	NA	NA
L	Aapalampi	08/05/2018 16:00	6.112170775	4.849088709	7.290422866	0	1.271826575	152.9762908	08/05/2018	16:00:00	2018	5	66.792367	28.067755	Salla	2	29	random	NA	NA
L	Aapalampi	08/05/2018 18:00	2.340287489	1.831720575	2.955936873	0	1.566341542	181.9635737	08/05/2018	18:00:00	2018	5	66.792601	28.0647	Salla	1	32	expert	NA	NA
L	Aapalampi	08/05/2018 18:00	2.340287489	1.831720575	2.955936873	0	1.566341542	181.9635737	08/05/2018	18:00:00	2018	5	66.792902	28.067922	Salla	1	30	random	NA	NA
L	Aapalampi	08/05/2018 18:00	2.340287489	1.831720575	2.955936873	0	1.566341542	181.9635737	08/05/2018	18:00:00	2018	5	66.792219	28.064618	Salla	2	27	expert	NA	NA
L	Aapalampi	08/05/2018 18:00	2.340287489	1.831720575	2.955936873	0	1.566341542	181.9635737	08/05/2018	18:00:00	2018	5	66.792367	28.067755	Salla	2	29	random	NA	NA
L	Aapalampi	08/05/2018 20:00	1.179263234	0.693436293	1.736718849	0	1.849744985	182.5177317	08/05/2018	20:00:00	2018	5	66.792601	28.0647	Salla	1	32	expert	NA	NA
L	Aapalampi	08/05/2018 20:00	1.179263234	0.693436293	1.736718849	0	1.849744985	182.5177317	08/05/2018	20:00:00	2018	5	66.792902	28.067922	Salla	1	30	random	NA	NA
L	Aapalampi	08/05/2018 20:00	1.179263234	0.693436293	1.736718849	0	1.849744985	182.5177317	08/05/2018	20:00:00	2018	5	66.792219	28.064618	Salla	2	27	expert	NA	NA
L	Aapalampi	08/05/2018 20:00	1.179263234	0.693436293	1.736718849	0	1.849744985	182.5177317	08/05/2018	20:00:00	2018	5	66.792367	28.067755	Salla	2	29	random	NA	NA
L	Aapalampi	08/05/2018 22:00	0.307117485	0.055080017	0.614005283	0	2.108702731	98.10972032	08/05/2018	22:00:00	2018	5	66.792601	28.0647	Salla	1	32	expert	NA	NA
L	Aapalampi	08/05/2018 22:00	0.307117485	0.055080017	0.614005283	0	2.108702731	98.10972032	08/05/2018	22:00:00	2018	5	66.792902	28.067922	Salla	1	30	random	NA	NA
L	Aapalampi	08/05/2018 22:00	0.307117485	0.055080017	0.614005283	0	2.108702731	98.10972032	08/05/2018	22:00:00	2018	5	66.792219	28.064618	Salla	2	27	expert	NA	NA
L	Aapalampi	08/05/2018 22:00	0.307117485	0.055080017	0.614005283	0	2.108702731	98.10972032	08/05/2018	22:00:00	2018	5	66.792367	28.067755	Salla	2	29	random	NA	NA
L	Aapalampi	09/05/2018 00:00	2.435657151	1.494366112	3.00795361	0	1.944966353	154.5350331	09/05/2018	00:00:00	2018	5	66.792601	28.0647	Salla	1	32	expert	NA	NA
L	Aapalampi	09/05/2018 00:00	2.435657151	1.494366112	3.00795361	0	1.944966353	154.5350331	09/05/2018	00:00:00	2018	5	66.792902	28.067922	Salla	1	30	random	NA	NA
L	Aapalampi	09/05/2018 00:00	2.435657151	1.494366112	3.00795361	0	1.944966353	154.5350331	09/05/2018	00:00:00	2018	5	66.792219	28.064618	Salla	2	27	expert	NA	NA
L	Aapalampi	09/05/2018 00:00	2.435657151	1.494366112	3.00795361	0	1.944966353	154.5350331	09/05/2018	00:00:00	2018	5	66.792367	28.067755	Salla	2	29	random	NA	NA
L	Aapalampi	09/05/2018 02:00	4.516330685	3.975346337	5.162624988	0	2.566865623	161.1852243	09/05/2018	02:00:00	2018	5	66.792601	28.0647	Salla	1	32	expert	NA	NA
L	Aapalampi	09/05/2018 02:00	4.516330685	3.975346337	5.162624988	0	2.566865623	161.1852243	09/05/2018	02:00:00	2018	5	66.792902	28.067922	Salla	1	30	random	NA	NA
L	Aapalampi	09/05/2018 02:00	4.516330685	3.975346337	5.162624988	0	2.566865623	161.1852243	09/05/2018	02:00:00	2018	5	66.792219	28.064618	Salla	2	27	expert	NA	NA
L	Aapalampi	09/05/2018 02:00	4.516330685	3.975346337	5.162624988	0	2.566865623	161.1852243	09/05/2018	02:00:00	2018	5	66.792367	28.067755	Salla	2	29	random	NA	NA
L	Aapalampi	09/05/2018 04:00	7.790294327	6.873046048	8.72907119	0	3.262108346	173.6576091	09/05/2018	04:00:00	2018	5	66.792601	28.0647	Salla	1	32	expert	NA	NA
L	Aapalampi	09/05/2018 04:00	7.790294327	6.873046048	8.72907119	0	3.262108346	173.6576091	09/05/2018	04:00:00	2018	5	66.792902	28.067922	Salla	1	30	random	NA	NA
L	Aapalampi	09/05/2018 04:00	7.790294327	6.873046048	8.72907119	0	3.262108346	173.6576091	09/05/2018	04:00:00	2018	5	66.792219	28.064618	Salla	2	27	expert	NA	NA
L	Aapalampi	09/05/2018 04:00	7.790294327	6.873046048	8.72907119	0	3.262108346	173.6576091	09/05/2018	04:00:00	2018	5	66.792367	28.067755	Salla	2	29	random	NA	NA
L	Aapalampi	09/05/2018 06:00	10.42296985	9.419590699	11.51534817	0	4.555350984	181.762442	09/05/2018	06:00:00	2018	5	66.792601	28.0647	Salla	1	32	expert	NA	NA
L	Aapalampi	09/05/2018 06:00	10.42296985	9.419590699	11.51534817	0	4.555350984	181.762442	09/05/2018	06:00:00	2018	5	66.792902	28.067922	Salla	1	30	random	NA	NA
L	Aapalampi	09/05/2018 06:00	10.42296985	9.419590699	11.51534817	0	4.555350984	181.762442	09/05/2018	06:00:00	2018	5	66.792219	28.064618	Salla	2	27	expert	NA	NA
L	Aapalampi	09/05/2018 06:00	10.42296985	9.419590699	11.51534817	0	4.555350984	181.762442	09/05/2018	06:00:00	2018	5	66.792367	28.067755	Salla	2	29	random	NA	NA
L	Aapalampi	09/05/2018 08:00	12.94558153	12.06635139	13.74771964	0	5.894099081	196.5845158	09/05/2018	08:00:00	2018	5	66.792601	28.0647	Salla	1	32	expert	NA	NA
L	Aapalampi	09/05/2018 08:00	12.94558153	12.06635139	13.74771964	0	5.894099081	196.5845158	09/05/2018	08:00:00	2018	5	66.792902	28.067922	Salla	1	30	random	NA	NA
L	Aapalampi	09/05/2018 08:00	12.94558153	12.06635139	13.74771964	0	5.894099081	196.5845158	09/05/2018	08:00:00	2018	5	66.792219	28.064618	Salla	2	27	expert	NA	NA
L	Aapalampi	09/05/2018 08:00	12.94558153	12.06635139	13.74771964	0	5.894099081	196.5845158	09/05/2018	08:00:00	2018	5	66.792367	28.067755	Salla	2	29	random	NA	NA
L	Aapalampi	09/05/2018 10:00	15.03137401	14.22459955	15.51711449	0	6.201883424	199.2807041	09/05/2018	10:00:00	2018	5	66.792601	28.0647	Salla	1	32	expert	NA	NA
L	Aapalampi	09/05/2018 10:00	15.03137401	14.22459955	15.51711449	0	6.201883424	199.2807041	09/05/2018	10:00:00	2018	5	66.792902	28.067922	Salla	1	30	random	NA	NA
L	Aapalampi	09/05/2018 10:00	15.03137401	14.22459955	15.51711449	0	6.201883424	199.2807041	09/05/2018	10:00:00	2018	5	66.792219	28.064618	Salla	2	27	expert	NA	NA
L	Aapalampi	09/05/2018 10:00	15.03137401	14.22459955	15.51711449	0	6.201883424	199.2807041	09/05/2018	10:00:00	2018	5	66.792367	28.067755	Salla	2	29	random	NA	NA
L	Aapalampi	09/05/2018 12:00	15.76484015	15.38489551	16.10762476	0	6.594676997	201.7524761	09/05/2018	12:00:00	2018	5	66.792601	28.0647	Salla	1	32	expert	NA	NA
L	Aapalampi	09/05/2018 12:00	15.76484015	15.38489551	16.10762476	0	6.594676997	201.7524761	09/05/2018	12:00:00	2018	5	66.792902	28.067922	Salla	1	30	random	NA	NA
L	Aapalampi	09/05/2018 12:00	15.76484015	15.38489551	16.10762476	0	6.594676997	201.7524761	09/05/2018	12:00:00	2018	5	66.792219	28.064618	Salla	2	27	expert	NA	NA
L	Aapalampi	09/05/2018 12:00	15.76484015	15.38489551	16.10762476	0	6.594676997	201.7524761	09/05/2018	12:00:00	2018	5	66.792367	28.067755	Salla	2	29	random	NA	NA
L	Aapalampi	09/05/2018 14:00	14.96717401	14.40667555	15.5027666	0	5.231723969	205.6457555	09/05/2018	14:00:00	2018	5	66.792601	28.0647	Salla	1	32	expert	NA	NA
L	Aapalampi	09/05/2018 14:00	14.96717401	14.40667555	15.5027666	0	5.231723969	205.6457555	09/05/2018	14:00:00	2018	5	66.792902	28.067922	Salla	1	30	random	NA	NA
L	Aapalampi	09/05/2018 14:00	14.96717401	14.40667555	15.5027666	0	5.231723969	205.6457555	09/05/2018	14:00:00	2018	5	66.792219	28.064618	Salla	2	27	expert	NA	NA
L	Aapalampi	09/05/2018 14:00	14.96717401	14.40667555	15.5027666	0	5.231723969	205.6457555	09/05/2018	14:00:00	2018	5	66.792367	28.067755	Salla	2	29	random	NA	NA
L	Aapalampi	09/05/2018 16:00	12.95299097	12.07702871	13.86553603	0	4.02649335	197.3964811	09/05/2018	16:00:00	2018	5	66.792601	28.0647	Salla	1	32	expert	NA	NA
L	Aapalampi	09/05/2018 16:00	12.95299097	12.07702871	13.86553603	0	4.02649335	197.3964811	09/05/2018	16:00:00	2018	5	66.792902	28.067922	Salla	1	30	random	NA	NA
L	Aapalampi	09/05/2018 16:00	12.95299097	12.07702871	13.86553603	0	4.02649335	197.3964811	09/05/2018	16:00:00	2018	5	66.792219	28.064618	Salla	2	27	expert	NA	NA
L	Aapalampi	09/05/2018 16:00	12.95299097	12.07702871	13.86553603	0	4.02649335	197.3964811	09/05/2018	16:00:00	2018	5	66.792367	28.067755	Salla	2	29	random	NA	NA
L	Aapalampi	09/05/2018 18:00	10.62063169	9.896911838	11.22022119	0	3.623747612	201.9975404	09/05/2018	18:00:00	2018	5	66.792601	28.0647	Salla	1	32	expert	NA	NA
L	Aapalampi	09/05/2018 18:00	10.62063169	9.896911838	11.22022119	0	3.623747612	201.9975404	09/05/2018	18:00:00	2018	5	66.792902	28.067922	Salla	1	30	random	NA	NA
L	Aapalampi	09/05/2018 18:00	10.62063169	9.896911838	11.22022119	0	3.623747612	201.9975404	09/05/2018	18:00:00	2018	5	66.792219	28.064618	Salla	2	27	expert	NA	NA
L	Aapalampi	09/05/2018 18:00	10.62063169	9.896911838	11.22022119	0	3.623747612	201.9975404	09/05/2018	18:00:00	2018	5	66.792367	28.067755	Salla	2	29	random	NA	NA
L	Aapalampi	09/05/2018 20:00	9.100712101	8.440051142	9.883653802	0	3.302950324	205.3796761	09/05/2018	20:00:00	2018	5	66.792601	28.0647	Salla	1	32	expert	NA	NA
L	Aapalampi	09/05/2018 20:00	9.100712101	8.440051142	9.883653802	0	3.302950324	205.3796761	09/05/2018	20:00:00	2018	5	66.792902	28.067922	Salla	1	30	random	NA	NA
L	Aapalampi	09/05/2018 20:00	9.100712101	8.440051142	9.883653802	0	3.302950324	205.3796761	09/05/2018	20:00:00	2018	5	66.792219	28.064618	Salla	2	27	expert	NA	NA
L	Aapalampi	09/05/2018 20:00	9.100712101	8.440051142	9.883653802	0	3.302950324	205.3796761	09/05/2018	20:00:00	2018	5	66.792367	28.067755	Salla	2	29	random	NA	NA
L	Aapalampi	09/05/2018 22:00	8.476303654	7.485536188	9.12413666	0	3.579673073	197.1180984	09/05/2018	22:00:00	2018	5	66.792601	28.0647	Salla	1	32	expert	NA	NA
L	Aapalampi	09/05/2018 22:00	8.476303654	7.485536188	9.12413666	0	3.579673073	197.1180984	09/05/2018	22:00:00	2018	5	66.792902	28.067922	Salla	1	30	random	NA	NA
L	Aapalampi	09/05/2018 22:00	8.476303654	7.485536188	9.12413666	0	3.579673073	197.1180984	09/05/2018	22:00:00	2018	5	66.792219	28.064618	Salla	2	27	expert	NA	NA
L	Aapalampi	09/05/2018 22:00	8.476303654	7.485536188	9.12413666	0	3.579673073	197.1180984	09/05/2018	22:00:00	2018	5	66.792367	28.067755	Salla	2	29	random	NA	NA
L	Aapalampi	10/05/2018 00:00	8.405827378	7.381613733	9.629091128	0	2.795877642	198.402955	10/05/2018	00:00:00	2018	5	66.792601	28.0647	Salla	1	32	expert	NA	NA
L	Aapalampi	10/05/2018 00:00	8.405827378	7.381613733	9.629091128	0	2.795877642	198.402955	10/05/2018	00:00:00	2018	5	66.792902	28.067922	Salla	1	30	random	NA	NA
L	Aapalampi	10/05/2018 00:00	8.405827378	7.381613733	9.629091128	0	2.795877642	198.402955	10/05/2018	00:00:00	2018	5	66.792219	28.064618	Salla	2	27	expert	NA	NA
L	Aapalampi	10/05/2018 00:00	8.405827378	7.381613733	9.629091128	0	2.795877642	198.402955	10/05/2018	00:00:00	2018	5	66.792367	28.067755	Salla	2	29	random	NA	NA
L	Aapalampi	10/05/2018 02:00	11.50323008	10.66572612	12.33893344	0	4.87009156	219.3505595	10/05/2018	02:00:00	2018	5	66.792601	28.0647	Salla	1	32	expert	NA	NA
L	Aapalampi	10/05/2018 02:00	11.50323008	10.66572612	12.33893344	0	4.87009156	219.3505595	10/05/2018	02:00:00	2018	5	66.792902	28.067922	Salla	1	30	random	NA	NA
L	Aapalampi	10/05/2018 02:00	11.50323008	10.66572612	12.33893344	0	4.87009156	219.3505595	10/05/2018	02:00:00	2018	5	66.792219	28.064618	Salla	2	27	expert	NA	NA
L	Aapalampi	10/05/2018 02:00	11.50323008	10.66572612	12.33893344	0	4.87009156	219.3505595	10/05/2018	02:00:00	2018	5	66.792367	28.067755	Salla	2	29	random	NA	NA
L	Aapalampi	10/05/2018 04:00	14.12064637	13.47199229	14.64254933	0	6.696916328	230.5879161	10/05/2018	04:00:00	2018	5	66.792601	28.0647	Salla	1	32	expert	NA	NA
L	Aapalampi	10/05/2018 04:00	14.12064637	13.47199229	14.64254933	0	6.696916328	230.5879161	10/05/2018	04:00:00	2018	5	66.792902	28.067922	Salla	1	30	random	NA	NA
L	Aapalampi	10/05/2018 04:00	14.12064637	13.47199229	14.64254933	0	6.696916328	230.5879161	10/05/2018	04:00:00	2018	5	66.792219	28.064618	Salla	2	27	expert	NA	NA
L	Aapalampi	10/05/2018 04:00	14.12064637	13.47199229	14.64254933	0	6.696916328	230.5879161	10/05/2018	04:00:00	2018	5	66.792367	28.067755	Salla	2	29	random	NA	NA
L	Aapalampi	10/05/2018 06:00	15.93143802	15.41821522	16.45817832	0	6.438260864	230.2814825	10/05/2018	06:00:00	2018	5	66.792601	28.0647	Salla	1	32	expert	NA	NA
L	Aapalampi	10/05/2018 06:00	15.93143802	15.41821522	16.45817832	0	6.438260864	230.2814825	10/05/2018	06:00:00	2018	5	66.792902	28.067922	Salla	1	30	random	NA	NA
L	Aapalampi	10/05/2018 06:00	15.93143802	15.41821522	16.45817832	0	6.438260864	230.2814825	10/05/2018	06:00:00	2018	5	66.792219	28.064618	Salla	2	27	expert	NA	NA
L	Aapalampi	10/05/2018 06:00	15.93143802	15.41821522	16.45817832	0	6.438260864	230.2814825	10/05/2018	06:00:00	2018	5	66.792367	28.067755	Salla	2	29	random	NA	NA
L	Aapalampi	10/05/2018 08:00	17.23872517	16.80619271	17.79430338	0	6.22669097	229.2932673	10/05/2018	08:00:00	2018	5	66.792601	28.0647	Salla	1	32	expert	NA	NA
L	Aapalampi	10/05/2018 08:00	17.23872517	16.80619271	17.79430338	0	6.22669097	229.2932673	10/05/2018	08:00:00	2018	5	66.792902	28.067922	Salla	1	30	random	NA	NA
L	Aapalampi	10/05/2018 08:00	17.23872517	16.80619271	17.79430338	0	6.22669097	229.2932673	10/05/2018	08:00:00	2018	5	66.792219	28.064618	Salla	2	27	expert	NA	NA
L	Aapalampi	10/05/2018 08:00	17.23872517	16.80619271	17.79430338	0	6.22669097	229.2932673	10/05/2018	08:00:00	2018	5	66.792367	28.067755	Salla	2	29	random	NA	NA
L	Aapalampi	10/05/2018 10:00	18.06589181	17.71596596	18.35897114	0	5.720772295	232.0491061	10/05/2018	10:00:00	2018	5	66.792601	28.0647	Salla	1	32	expert	NA	NA
L	Aapalampi	10/05/2018 10:00	18.06589181	17.71596596	18.35897114	0	5.720772295	232.0491061	10/05/2018	10:00:00	2018	5	66.792902	28.067922	Salla	1	30	random	NA	NA
L	Aapalampi	10/05/2018 10:00	18.06589181	17.71596596	18.35897114	0	5.720772295	232.0491061	10/05/2018	10:00:00	2018	5	66.792219	28.064618	Salla	2	27	expert	NA	NA
L	Aapalampi	10/05/2018 10:00	18.06589181	17.71596596	18.35897114	0	5.720772295	232.0491061	10/05/2018	10:00:00	2018	5	66.792367	28.067755	Salla	2	29	random	NA	NA
L	Aapalampi	10/05/2018 12:00	18.06796688	17.76926871	18.38544266	0	4.362550367	239.1545387	10/05/2018	12:00:00	2018	5	66.792601	28.0647	Salla	1	32	expert	NA	NA
L	Aapalampi	10/05/2018 12:00	18.06796688	17.76926871	18.38544266	0	4.362550367	239.1545387	10/05/2018	12:00:00	2018	5	66.792902	28.067922	Salla	1	30	random	NA	NA
L	Aapalampi	10/05/2018 12:00	18.06796688	17.76926871	18.38544266	0	4.362550367	239.1545387	10/05/2018	12:00:00	2018	5	66.792219	28.064618	Salla	2	27	expert	NA	NA
L	Aapalampi	10/05/2018 12:00	18.06796688	17.76926871	18.38544266	0	4.362550367	239.1545387	10/05/2018	12:00:00	2018	5	66.792367	28.067755	Salla	2	29	random	NA	NA
L	Aapalampi	10/05/2018 14:00	17.63381428	17.2619174	18.01309311	0	3.429498136	221.6297089	10/05/2018	14:00:00	2018	5	66.792601	28.0647	Salla	1	32	expert	NA	NA
L	Aapalampi	10/05/2018 14:00	17.63381428	17.2619174	18.01309311	0	3.429498136	221.6297089	10/05/2018	14:00:00	2018	5	66.792902	28.067922	Salla	1	30	random	NA	NA
L	Aapalampi	10/05/2018 14:00	17.63381428	17.2619174	18.01309311	0	3.429498136	221.6297089	10/05/2018	14:00:00	2018	5	66.792219	28.064618	Salla	2	27	expert	NA	NA
L	Aapalampi	10/05/2018 14:00	17.63381428	17.2619174	18.01309311	0	3.429498136	221.6297089	10/05/2018	14:00:00	2018	5	66.792367	28.067755	Salla	2	29	random	NA	NA
L	Aapalampi	10/05/2018 16:00	13.69462111	11.28118831	15.91963122	0	1.415219007	206.8600238	10/05/2018	16:00:00	2018	5	66.792601	28.0647	Salla	1	32	expert	NA	NA
L	Aapalampi	10/05/2018 16:00	13.69462111	11.28118831	15.91963122	0	1.415219007	206.8600238	10/05/2018	16:00:00	2018	5	66.792902	28.067922	Salla	1	30	random	NA	NA
L	Aapalampi	10/05/2018 16:00	13.69462111	11.28118831	15.91963122	0	1.415219007	206.8600238	10/05/2018	16:00:00	2018	5	66.792219	28.064618	Salla	2	27	expert	NA	NA
L	Aapalampi	10/05/2018 16:00	13.69462111	11.28118831	15.91963122	0	1.415219007	206.8600238	10/05/2018	16:00:00	2018	5	66.792367	28.067755	Salla	2	29	random	NA	NA
L	Aapalampi	10/05/2018 18:00	7.124500868	5.907447523	8.254811612	0	2.162361203	196.2789648	10/05/2018	18:00:00	2018	5	66.792601	28.0647	Salla	1	32	expert	NA	NA
L	Aapalampi	10/05/2018 18:00	7.124500868	5.907447523	8.254811612	0	2.162361203	196.2789648	10/05/2018	18:00:00	2018	5	66.792902	28.067922	Salla	1	30	random	NA	NA
L	Aapalampi	10/05/2018 18:00	7.124500868	5.907447523	8.254811612	0	2.162361203	196.2789648	10/05/2018	18:00:00	2018	5	66.792219	28.064618	Salla	2	27	expert	NA	NA
L	Aapalampi	10/05/2018 18:00	7.124500868	5.907447523	8.254811612	0	2.162361203	196.2789648	10/05/2018	18:00:00	2018	5	66.792367	28.067755	Salla	2	29	random	NA	NA
L	Aapalampi	10/05/2018 20:00	4.201339651	3.569158411	4.780111064	0	1.26524009	191.3736366	10/05/2018	20:00:00	2018	5	66.792601	28.0647	Salla	1	32	expert	NA	NA
L	Aapalampi	10/05/2018 20:00	4.201339651	3.569158411	4.780111064	0	1.26524009	191.3736366	10/05/2018	20:00:00	2018	5	66.792902	28.067922	Salla	1	30	random	NA	NA
L	Aapalampi	10/05/2018 20:00	4.201339651	3.569158411	4.780111064	0	1.26524009	191.3736366	10/05/2018	20:00:00	2018	5	66.792219	28.064618	Salla	2	27	expert	NA	NA
L	Aapalampi	10/05/2018 20:00	4.201339651	3.569158411	4.780111064	0	1.26524009	191.3736366	10/05/2018	20:00:00	2018	5	66.792367	28.067755	Salla	2	29	random	NA	NA
L	Aapalampi	10/05/2018 22:00	3.098685249	2.576419071	3.766432092	0	1.562267103	175.2352754	10/05/2018	22:00:00	2018	5	66.792601	28.0647	Salla	1	32	expert	NA	NA
L	Aapalampi	10/05/2018 22:00	3.098685249	2.576419071	3.766432092	0	1.562267103	175.2352754	10/05/2018	22:00:00	2018	5	66.792902	28.067922	Salla	1	30	random	NA	NA
L	Aapalampi	10/05/2018 22:00	3.098685249	2.576419071	3.766432092	0	1.562267103	175.2352754	10/05/2018	22:00:00	2018	5	66.792219	28.064618	Salla	2	27	expert	NA	NA
L	Aapalampi	10/05/2018 22:00	3.098685249	2.576419071	3.766432092	0	1.562267103	175.2352754	10/05/2018	22:00:00	2018	5	66.792367	28.067755	Salla	2	29	random	NA	NA
L	Aapalampi	11/05/2018 00:00	4.76221765	3.369262473	6.062835874	0	1.269725646	134.2477627	11/05/2018	00:00:00	2018	5	66.792601	28.0647	Salla	1	32	expert	NA	NA
L	Aapalampi	11/05/2018 00:00	4.76221765	3.369262473	6.062835874	0	1.269725646	134.2477627	11/05/2018	00:00:00	2018	5	66.792902	28.067922	Salla	1	30	random	NA	NA
L	Aapalampi	11/05/2018 00:00	4.76221765	3.369262473	6.062835874	0	1.269725646	134.2477627	11/05/2018	00:00:00	2018	5	66.792219	28.064618	Salla	2	27	expert	NA	NA
L	Aapalampi	11/05/2018 00:00	4.76221765	3.369262473	6.062835874	0	1.269725646	134.2477627	11/05/2018	00:00:00	2018	5	66.792367	28.067755	Salla	2	29	random	NA	NA
L	Aapalampi	11/05/2018 02:00	11.26643555	9.7476933	12.59972947	0	1.856138615	183.9406304	11/05/2018	02:00:00	2018	5	66.792601	28.0647	Salla	1	32	expert	NA	NA
L	Aapalampi	11/05/2018 02:00	11.26643555	9.7476933	12.59972947	0	1.856138615	183.9406304	11/05/2018	02:00:00	2018	5	66.792902	28.067922	Salla	1	30	random	NA	NA
L	Aapalampi	11/05/2018 02:00	11.26643555	9.7476933	12.59972947	0	1.856138615	183.9406304	11/05/2018	02:00:00	2018	5	66.792219	28.064618	Salla	2	27	expert	NA	NA
L	Aapalampi	11/05/2018 02:00	11.26643555	9.7476933	12.59972947	0	1.856138615	183.9406304	11/05/2018	02:00:00	2018	5	66.792367	28.067755	Salla	2	29	random	NA	NA
L	Aapalampi	11/05/2018 04:00	15.48771988	14.71039086	16.12616352	0	4.008182472	228.8575303	11/05/2018	04:00:00	2018	5	66.792601	28.0647	Salla	1	32	expert	NA	NA
L	Aapalampi	11/05/2018 04:00	15.48771988	14.71039086	16.12616352	0	4.008182472	228.8575303	11/05/2018	04:00:00	2018	5	66.792902	28.067922	Salla	1	30	random	NA	NA
L	Aapalampi	11/05/2018 04:00	15.48771988	14.71039086	16.12616352	0	4.008182472	228.8575303	11/05/2018	04:00:00	2018	5	66.792219	28.064618	Salla	2	27	expert	NA	NA
L	Aapalampi	11/05/2018 04:00	15.48771988	14.71039086	16.12616352	0	4.008182472	228.8575303	11/05/2018	04:00:00	2018	5	66.792367	28.067755	Salla	2	29	random	NA	NA
L	Aapalampi	11/05/2018 06:00	17.8978685	17.29156209	18.55720514	0	4.634064829	238.6470567	11/05/2018	06:00:00	2018	5	66.792601	28.0647	Salla	1	32	expert	NA	NA
L	Aapalampi	11/05/2018 06:00	17.8978685	17.29156209	18.55720514	0	4.634064829	238.6470567	11/05/2018	06:00:00	2018	5	66.792902	28.067922	Salla	1	30	random	NA	NA
L	Aapalampi	11/05/2018 06:00	17.8978685	17.29156209	18.55720514	0	4.634064829	238.6470567	11/05/2018	06:00:00	2018	5	66.792219	28.064618	Salla	2	27	expert	NA	NA
L	Aapalampi	11/05/2018 06:00	17.8978685	17.29156209	18.55720514	0	4.634064829	238.6470567	11/05/2018	06:00:00	2018	5	66.792367	28.067755	Salla	2	29	random	NA	NA
L	Aapalampi	11/05/2018 08:00	19.79147392	19.30728234	20.28878151	0	4.429363577	234.9162355	11/05/2018	08:00:00	2018	5	66.792601	28.0647	Salla	1	32	expert	NA	NA
L	Aapalampi	11/05/2018 08:00	19.79147392	19.30728234	20.28878151	0	4.429363577	234.9162355	11/05/2018	08:00:00	2018	5	66.792902	28.067922	Salla	1	30	random	NA	NA
L	Aapalampi	11/05/2018 08:00	19.79147392	19.30728234	20.28878151	0	4.429363577	234.9162355	11/05/2018	08:00:00	2018	5	66.792219	28.064618	Salla	2	27	expert	NA	NA
L	Aapalampi	11/05/2018 08:00	19.79147392	19.30728234	20.28878151	0	4.429363577	234.9162355	11/05/2018	08:00:00	2018	5	66.792367	28.067755	Salla	2	29	random	NA	NA
L	Aapalampi	11/05/2018 10:00	20.98032461	20.64789139	21.41426474	0	4.658212725	238.1464844	11/05/2018	10:00:00	2018	5	66.792601	28.0647	Salla	1	32	expert	NA	NA
L	Aapalampi	11/05/2018 10:00	20.98032461	20.64789139	21.41426474	0	4.658212725	238.1464844	11/05/2018	10:00:00	2018	5	66.792902	28.067922	Salla	1	30	random	NA	NA
L	Aapalampi	11/05/2018 10:00	20.98032461	20.64789139	21.41426474	0	4.658212725	238.1464844	11/05/2018	10:00:00	2018	5	66.792219	28.064618	Salla	2	27	expert	NA	NA
L	Aapalampi	11/05/2018 10:00	20.98032461	20.64789139	21.41426474	0	4.658212725	238.1464844	11/05/2018	10:00:00	2018	5	66.792367	28.067755	Salla	2	29	random	NA	NA
L	Aapalampi	11/05/2018 12:00	21.02379902	20.72056326	21.3154544	0	4.783751484	237.827177	11/05/2018	12:00:00	2018	5	66.792601	28.0647	Salla	1	32	expert	NA	NA
L	Aapalampi	11/05/2018 12:00	21.02379902	20.72056326	21.3154544	0	4.783751484	237.827177	11/05/2018	12:00:00	2018	5	66.792902	28.067922	Salla	1	30	random	NA	NA
L	Aapalampi	11/05/2018 12:00	21.02379902	20.72056326	21.3154544	0	4.783751484	237.827177	11/05/2018	12:00:00	2018	5	66.792219	28.064618	Salla	2	27	expert	NA	NA
L	Aapalampi	11/05/2018 12:00	21.02379902	20.72056326	21.3154544	0	4.783751484	237.827177	11/05/2018	12:00:00	2018	5	66.792367	28.067755	Salla	2	29	random	NA	NA
L	Aapalampi	11/05/2018 14:00	19.89616826	19.42271756	20.39777542	0	3.761129173	253.5407355	11/05/2018	14:00:00	2018	5	66.792601	28.0647	Salla	1	32	expert	NA	NA
L	Aapalampi	11/05/2018 14:00	19.89616826	19.42271756	20.39777542	0	3.761129173	253.5407355	11/05/2018	14:00:00	2018	5	66.792902	28.067922	Salla	1	30	random	NA	NA
L	Aapalampi	11/05/2018 14:00	19.89616826	19.42271756	20.39777542	0	3.761129173	253.5407355	11/05/2018	14:00:00	2018	5	66.792219	28.064618	Salla	2	27	expert	NA	NA
L	Aapalampi	11/05/2018 14:00	19.89616826	19.42271756	20.39777542	0	3.761129173	253.5407355	11/05/2018	14:00:00	2018	5	66.792367	28.067755	Salla	2	29	random	NA	NA
L	Aapalampi	11/05/2018 16:00	17.09191817	15.36605942	18.23050308	0	2.189408565	241.6665239	11/05/2018	16:00:00	2018	5	66.792601	28.0647	Salla	1	32	expert	NA	NA
L	Aapalampi	11/05/2018 16:00	17.09191817	15.36605942	18.23050308	0	2.189408565	241.6665239	11/05/2018	16:00:00	2018	5	66.792902	28.067922	Salla	1	30	random	NA	NA
L	Aapalampi	11/05/2018 16:00	17.09191817	15.36605942	18.23050308	0	2.189408565	241.6665239	11/05/2018	16:00:00	2018	5	66.792219	28.064618	Salla	2	27	expert	NA	NA
L	Aapalampi	11/05/2018 16:00	17.09191817	15.36605942	18.23050308	0	2.189408565	241.6665239	11/05/2018	16:00:00	2018	5	66.792367	28.067755	Salla	2	29	random	NA	NA
L	Aapalampi	11/05/2018 18:00	10.39453845	9.404230544	11.32639005	0	1.357557893	251.6415541	11/05/2018	18:00:00	2018	5	66.792601	28.0647	Salla	1	32	expert	NA	NA
L	Aapalampi	11/05/2018 18:00	10.39453845	9.404230544	11.32639005	0	1.357557893	251.6415541	11/05/2018	18:00:00	2018	5	66.792902	28.067922	Salla	1	30	random	NA	NA
L	Aapalampi	11/05/2018 18:00	10.39453845	9.404230544	11.32639005	0	1.357557893	251.6415541	11/05/2018	18:00:00	2018	5	66.792219	28.064618	Salla	2	27	expert	NA	NA
L	Aapalampi	11/05/2018 18:00	10.39453845	9.404230544	11.32639005	0	1.357557893	251.6415541	11/05/2018	18:00:00	2018	5	66.792367	28.067755	Salla	2	29	random	NA	NA
L	Aapalampi	11/05/2018 20:00	7.541361939	6.859346883	8.289274804	0	1.438776583	189.3022668	11/05/2018	20:00:00	2018	5	66.792601	28.0647	Salla	1	32	expert	NA	NA
L	Aapalampi	11/05/2018 20:00	7.541361939	6.859346883	8.289274804	0	1.438776583	189.3022668	11/05/2018	20:00:00	2018	5	66.792902	28.067922	Salla	1	30	random	NA	NA
L	Aapalampi	11/05/2018 20:00	7.541361939	6.859346883	8.289274804	0	1.438776583	189.3022668	11/05/2018	20:00:00	2018	5	66.792219	28.064618	Salla	2	27	expert	NA	NA
L	Aapalampi	11/05/2018 20:00	7.541361939	6.859346883	8.289274804	0	1.438776583	189.3022668	11/05/2018	20:00:00	2018	5	66.792367	28.067755	Salla	2	29	random	NA	NA
L	Aapalampi	11/05/2018 22:00	6.067521689	5.514570245	6.690680223	0	1.368658567	200.6154994	11/05/2018	22:00:00	2018	5	66.792601	28.0647	Salla	1	32	expert	NA	NA
L	Aapalampi	11/05/2018 22:00	6.067521689	5.514570245	6.690680223	0	1.368658567	200.6154994	11/05/2018	22:00:00	2018	5	66.792902	28.067922	Salla	1	30	random	NA	NA
L	Aapalampi	11/05/2018 22:00	6.067521689	5.514570245	6.690680223	0	1.368658567	200.6154994	11/05/2018	22:00:00	2018	5	66.792219	28.064618	Salla	2	27	expert	NA	NA
L	Aapalampi	11/05/2018 22:00	6.067521689	5.514570245	6.690680223	0	1.368658567	200.6154994	11/05/2018	22:00:00	2018	5	66.792367	28.067755	Salla	2	29	random	NA	NA
L	Aapalampi	12/05/2018 00:00	6.473923361	5.500715293	7.9217674	0	1.476776864	204.6578907	12/05/2018	00:00:00	2018	5	66.792601	28.0647	Salla	1	32	expert	NA	NA
L	Aapalampi	12/05/2018 00:00	6.473923361	5.500715293	7.9217674	0	1.476776864	204.6578907	12/05/2018	00:00:00	2018	5	66.792902	28.067922	Salla	1	30	random	NA	NA
L	Aapalampi	12/05/2018 00:00	6.473923361	5.500715293	7.9217674	0	1.476776864	204.6578907	12/05/2018	00:00:00	2018	5	66.792219	28.064618	Salla	2	27	expert	NA	NA
L	Aapalampi	12/05/2018 00:00	6.473923361	5.500715293	7.9217674	0	1.476776864	204.6578907	12/05/2018	00:00:00	2018	5	66.792367	28.067755	Salla	2	29	random	NA	NA
L	Aapalampi	12/05/2018 02:00	12.76324594	10.80861145	14.45448768	0	1.241866398	196.8051802	12/05/2018	02:00:00	2018	5	66.792601	28.0647	Salla	1	32	expert	NA	NA
L	Aapalampi	12/05/2018 02:00	12.76324594	10.80861145	14.45448768	0	1.241866398	196.8051802	12/05/2018	02:00:00	2018	5	66.792902	28.067922	Salla	1	30	random	NA	NA
L	Aapalampi	12/05/2018 02:00	12.76324594	10.80861145	14.45448768	0	1.241866398	196.8051802	12/05/2018	02:00:00	2018	5	66.792219	28.064618	Salla	2	27	expert	NA	NA
L	Aapalampi	12/05/2018 02:00	12.76324594	10.80861145	14.45448768	0	1.241866398	196.8051802	12/05/2018	02:00:00	2018	5	66.792367	28.067755	Salla	2	29	random	NA	NA
L	Aapalampi	12/05/2018 04:00	17.018866	16.35381263	17.77994063	0	1.684644461	207.0718561	12/05/2018	04:00:00	2018	5	66.792601	28.0647	Salla	1	32	expert	NA	NA
L	Aapalampi	12/05/2018 04:00	17.018866	16.35381263	17.77994063	0	1.684644461	207.0718561	12/05/2018	04:00:00	2018	5	66.792902	28.067922	Salla	1	30	random	NA	NA
L	Aapalampi	12/05/2018 04:00	17.018866	16.35381263	17.77994063	0	1.684644461	207.0718561	12/05/2018	04:00:00	2018	5	66.792219	28.064618	Salla	2	27	expert	NA	NA
L	Aapalampi	12/05/2018 04:00	17.018866	16.35381263	17.77994063	0	1.684644461	207.0718561	12/05/2018	04:00:00	2018	5	66.792367	28.067755	Salla	2	29	random	NA	NA
L	Aapalampi	12/05/2018 06:00	19.6119427	18.89977257	20.25839669	0	2.363823255	238.910375	12/05/2018	06:00:00	2018	5	66.792601	28.0647	Salla	1	32	expert	NA	NA
L	Aapalampi	12/05/2018 06:00	19.6119427	18.89977257	20.25839669	0	2.363823255	238.910375	12/05/2018	06:00:00	2018	5	66.792902	28.067922	Salla	1	30	random	NA	NA
L	Aapalampi	12/05/2018 06:00	19.6119427	18.89977257	20.25839669	0	2.363823255	238.910375	12/05/2018	06:00:00	2018	5	66.792219	28.064618	Salla	2	27	expert	NA	NA
L	Aapalampi	12/05/2018 06:00	19.6119427	18.89977257	20.25839669	0	2.363823255	238.910375	12/05/2018	06:00:00	2018	5	66.792367	28.067755	Salla	2	29	random	NA	NA
L	Aapalampi	12/05/2018 08:00	21.3128582	20.7822634	21.92458803	0	2.692339202	258.7362743	12/05/2018	08:00:00	2018	5	66.792601	28.0647	Salla	1	32	expert	NA	NA
L	Aapalampi	12/05/2018 08:00	21.3128582	20.7822634	21.92458803	0	2.692339202	258.7362743	12/05/2018	08:00:00	2018	5	66.792902	28.067922	Salla	1	30	random	NA	NA
L	Aapalampi	12/05/2018 08:00	21.3128582	20.7822634	21.92458803	0	2.692339202	258.7362743	12/05/2018	08:00:00	2018	5	66.792219	28.064618	Salla	2	27	expert	NA	NA
L	Aapalampi	12/05/2018 08:00	21.3128582	20.7822634	21.92458803	0	2.692339202	258.7362743	12/05/2018	08:00:00	2018	5	66.792367	28.067755	Salla	2	29	random	NA	NA
L	Aapalampi	12/05/2018 10:00	22.16872721	21.63758774	22.79168155	0	2.465249402	264.8689676	12/05/2018	10:00:00	2018	5	66.792601	28.0647	Salla	1	32	expert	NA	NA
L	Aapalampi	12/05/2018 10:00	22.16872721	21.63758774	22.79168155	0	2.465249402	264.8689676	12/05/2018	10:00:00	2018	5	66.792902	28.067922	Salla	1	30	random	NA	NA
L	Aapalampi	12/05/2018 10:00	22.16872721	21.63758774	22.79168155	0	2.465249402	264.8689676	12/05/2018	10:00:00	2018	5	66.792219	28.064618	Salla	2	27	expert	NA	NA
L	Aapalampi	12/05/2018 10:00	22.16872721	21.63758774	22.79168155	0	2.465249402	264.8689676	12/05/2018	10:00:00	2018	5	66.792367	28.067755	Salla	2	29	random	NA	NA
L	Aapalampi	12/05/2018 12:00	22.29279165	21.83793703	22.75509684	0	2.456557344	298.4950507	12/05/2018	12:00:00	2018	5	66.792601	28.0647	Salla	1	32	expert	NA	NA
L	Aapalampi	12/05/2018 12:00	22.29279165	21.83793703	22.75509684	0	2.456557344	298.4950507	12/05/2018	12:00:00	2018	5	66.792902	28.067922	Salla	1	30	random	NA	NA
L	Aapalampi	12/05/2018 12:00	22.29279165	21.83793703	22.75509684	0	2.456557344	298.4950507	12/05/2018	12:00:00	2018	5	66.792219	28.064618	Salla	2	27	expert	NA	NA
L	Aapalampi	12/05/2018 12:00	22.29279165	21.83793703	22.75509684	0	2.456557344	298.4950507	12/05/2018	12:00:00	2018	5	66.792367	28.067755	Salla	2	29	random	NA	NA
L	Aapalampi	12/05/2018 14:00	21.22506971	20.49739923	21.75200172	0	2.312322459	278.2490868	12/05/2018	14:00:00	2018	5	66.792601	28.0647	Salla	1	32	expert	NA	NA
L	Aapalampi	12/05/2018 14:00	21.22506971	20.49739923	21.75200172	0	2.312322459	278.2490868	12/05/2018	14:00:00	2018	5	66.792902	28.067922	Salla	1	30	random	NA	NA
L	Aapalampi	12/05/2018 14:00	21.22506971	20.49739923	21.75200172	0	2.312322459	278.2490868	12/05/2018	14:00:00	2018	5	66.792219	28.064618	Salla	2	27	expert	NA	NA
L	Aapalampi	12/05/2018 14:00	21.22506971	20.49739923	21.75200172	0	2.312322459	278.2490868	12/05/2018	14:00:00	2018	5	66.792367	28.067755	Salla	2	29	random	NA	NA
L	Aapalampi	12/05/2018 16:00	16.40291098	14.70377254	18.13859023	0	1.393330261	124.9748236	12/05/2018	16:00:00	2018	5	66.792601	28.0647	Salla	1	32	expert	NA	NA
L	Aapalampi	12/05/2018 16:00	16.40291098	14.70377254	18.13859023	0	1.393330261	124.9748236	12/05/2018	16:00:00	2018	5	66.792902	28.067922	Salla	1	30	random	NA	NA
L	Aapalampi	12/05/2018 16:00	16.40291098	14.70377254	18.13859023	0	1.393330261	124.9748236	12/05/2018	16:00:00	2018	5	66.792219	28.064618	Salla	2	27	expert	NA	NA
L	Aapalampi	12/05/2018 16:00	16.40291098	14.70377254	18.13859023	0	1.393330261	124.9748236	12/05/2018	16:00:00	2018	5	66.792367	28.067755	Salla	2	29	random	NA	NA
L	Aapalampi	12/05/2018 18:00	10.13708228	9.215777307	11.29259586	0	1.03060403	277.3641882	12/05/2018	18:00:00	2018	5	66.792601	28.0647	Salla	1	32	expert	NA	NA
L	Aapalampi	12/05/2018 18:00	10.13708228	9.215777307	11.29259586	0	1.03060403	277.3641882	12/05/2018	18:00:00	2018	5	66.792902	28.067922	Salla	1	30	random	NA	NA
L	Aapalampi	12/05/2018 18:00	10.13708228	9.215777307	11.29259586	0	1.03060403	277.3641882	12/05/2018	18:00:00	2018	5	66.792219	28.064618	Salla	2	27	expert	NA	NA
L	Aapalampi	12/05/2018 18:00	10.13708228	9.215777307	11.29259586	0	1.03060403	277.3641882	12/05/2018	18:00:00	2018	5	66.792367	28.067755	Salla	2	29	random	NA	NA
L	Aapalampi	12/05/2018 20:00	7.488457102	6.842230937	8.162773587	0	1.444701714	263.5955631	12/05/2018	20:00:00	2018	5	66.792601	28.0647	Salla	1	32	expert	NA	NA
L	Aapalampi	12/05/2018 20:00	7.488457102	6.842230937	8.162773587	0	1.444701714	263.5955631	12/05/2018	20:00:00	2018	5	66.792902	28.067922	Salla	1	30	random	NA	NA
L	Aapalampi	12/05/2018 20:00	7.488457102	6.842230937	8.162773587	0	1.444701714	263.5955631	12/05/2018	20:00:00	2018	5	66.792219	28.064618	Salla	2	27	expert	NA	NA
L	Aapalampi	12/05/2018 20:00	7.488457102	6.842230937	8.162773587	0	1.444701714	263.5955631	12/05/2018	20:00:00	2018	5	66.792367	28.067755	Salla	2	29	random	NA	NA
L	Aapalampi	12/05/2018 22:00	5.993064299	5.588836453	6.554439613	0	1.008063176	257.6713828	12/05/2018	22:00:00	2018	5	66.792601	28.0647	Salla	1	32	expert	NA	NA
L	Aapalampi	12/05/2018 22:00	5.993064299	5.588836453	6.554439613	0	1.008063176	257.6713828	12/05/2018	22:00:00	2018	5	66.792902	28.067922	Salla	1	30	random	NA	NA
L	Aapalampi	12/05/2018 22:00	5.993064299	5.588836453	6.554439613	0	1.008063176	257.6713828	12/05/2018	22:00:00	2018	5	66.792219	28.064618	Salla	2	27	expert	NA	NA
L	Aapalampi	12/05/2018 22:00	5.993064299	5.588836453	6.554439613	0	1.008063176	257.6713828	12/05/2018	22:00:00	2018	5	66.792367	28.067755	Salla	2	29	random	NA	NA
L	Aapalampi	13/05/2018 00:00	6.822384748	5.73021512	8.286947864	0	0.896751179	181.0724462	13/05/2018	00:00:00	2018	5	66.792601	28.0647	Salla	1	32	expert	NA	NA
L	Aapalampi	13/05/2018 00:00	6.822384748	5.73021512	8.286947864	0	0.896751179	181.0724462	13/05/2018	00:00:00	2018	5	66.792902	28.067922	Salla	1	30	random	NA	NA
L	Aapalampi	13/05/2018 00:00	6.822384748	5.73021512	8.286947864	0	0.896751179	181.0724462	13/05/2018	00:00:00	2018	5	66.792219	28.064618	Salla	2	27	expert	NA	NA
L	Aapalampi	13/05/2018 00:00	6.822384748	5.73021512	8.286947864	0	0.896751179	181.0724462	13/05/2018	00:00:00	2018	5	66.792367	28.067755	Salla	2	29	random	NA	NA
L	Aapalampi	13/05/2018 02:00	11.32256096	10.00654315	12.56917642	0	0.876346323	79.34287683	13/05/2018	02:00:00	2018	5	66.792601	28.0647	Salla	1	32	expert	NA	NA
L	Aapalampi	13/05/2018 02:00	11.32256096	10.00654315	12.56917642	0	0.876346323	79.34287683	13/05/2018	02:00:00	2018	5	66.792902	28.067922	Salla	1	30	random	NA	NA
L	Aapalampi	13/05/2018 02:00	11.32256096	10.00654315	12.56917642	0	0.876346323	79.34287683	13/05/2018	02:00:00	2018	5	66.792219	28.064618	Salla	2	27	expert	NA	NA
L	Aapalampi	13/05/2018 02:00	11.32256096	10.00654315	12.56917642	0	0.876346323	79.34287683	13/05/2018	02:00:00	2018	5	66.792367	28.067755	Salla	2	29	random	NA	NA
L	Aapalampi	13/05/2018 04:00	15.56385908	14.52534303	16.73876638	0	1.361776864	260.6813705	13/05/2018	04:00:00	2018	5	66.792601	28.0647	Salla	1	32	expert	NA	NA
L	Aapalampi	13/05/2018 04:00	15.56385908	14.52534303	16.73876638	0	1.361776864	260.6813705	13/05/2018	04:00:00	2018	5	66.792902	28.067922	Salla	1	30	random	NA	NA
L	Aapalampi	13/05/2018 04:00	15.56385908	14.52534303	16.73876638	0	1.361776864	260.6813705	13/05/2018	04:00:00	2018	5	66.792219	28.064618	Salla	2	27	expert	NA	NA
L	Aapalampi	13/05/2018 04:00	15.56385908	14.52534303	16.73876638	0	1.361776864	260.6813705	13/05/2018	04:00:00	2018	5	66.792367	28.067755	Salla	2	29	random	NA	NA
L	Aapalampi	13/05/2018 06:00	19.51455211	18.62273688	20.45691558	0	1.761577711	218.9826307	13/05/2018	06:00:00	2018	5	66.792601	28.0647	Salla	1	32	expert	NA	NA
L	Aapalampi	13/05/2018 06:00	19.51455211	18.62273688	20.45691558	0	1.761577711	218.9826307	13/05/2018	06:00:00	2018	5	66.792902	28.067922	Salla	1	30	random	NA	NA
L	Aapalampi	13/05/2018 06:00	19.51455211	18.62273688	20.45691558	0	1.761577711	218.9826307	13/05/2018	06:00:00	2018	5	66.792219	28.064618	Salla	2	27	expert	NA	NA
L	Aapalampi	13/05/2018 06:00	19.51455211	18.62273688	20.45691558	0	1.761577711	218.9826307	13/05/2018	06:00:00	2018	5	66.792367	28.067755	Salla	2	29	random	NA	NA
L	Aapalampi	13/05/2018 08:00	21.50604854	20.99500102	22.2704775	0	2.14489093	213.2473424	13/05/2018	08:00:00	2018	5	66.792601	28.0647	Salla	1	32	expert	NA	NA
L	Aapalampi	13/05/2018 08:00	21.50604854	20.99500102	22.2704775	0	2.14489093	213.2473424	13/05/2018	08:00:00	2018	5	66.792902	28.067922	Salla	1	30	random	NA	NA
L	Aapalampi	13/05/2018 08:00	21.50604854	20.99500102	22.2704775	0	2.14489093	213.2473424	13/05/2018	08:00:00	2018	5	66.792219	28.064618	Salla	2	27	expert	NA	NA
L	Aapalampi	13/05/2018 08:00	21.50604854	20.99500102	22.2704775	0	2.14489093	213.2473424	13/05/2018	08:00:00	2018	5	66.792367	28.067755	Salla	2	29	random	NA	NA
L	Aapalampi	13/05/2018 10:00	22.51429019	21.83426163	23.10517962	0	1.880427628	249.3896459	13/05/2018	10:00:00	2018	5	66.792601	28.0647	Salla	1	32	expert	NA	NA
L	Aapalampi	13/05/2018 10:00	22.51429019	21.83426163	23.10517962	0	1.880427628	249.3896459	13/05/2018	10:00:00	2018	5	66.792902	28.067922	Salla	1	30	random	NA	NA
L	Aapalampi	13/05/2018 10:00	22.51429019	21.83426163	23.10517962	0	1.880427628	249.3896459	13/05/2018	10:00:00	2018	5	66.792219	28.064618	Salla	2	27	expert	NA	NA
L	Aapalampi	13/05/2018 10:00	22.51429019	21.83426163	23.10517962	0	1.880427628	249.3896459	13/05/2018	10:00:00	2018	5	66.792367	28.067755	Salla	2	29	random	NA	NA
L	Aapalampi	13/05/2018 12:00	22.37756416	21.83276922	23.04065014	0	1.598566874	184.417596	13/05/2018	12:00:00	2018	5	66.792601	28.0647	Salla	1	32	expert	NA	NA
L	Aapalampi	13/05/2018 12:00	22.37756416	21.83276922	23.04065014	0	1.598566874	184.417596	13/05/2018	12:00:00	2018	5	66.792902	28.067922	Salla	1	30	random	NA	NA
L	Aapalampi	13/05/2018 12:00	22.37756416	21.83276922	23.04065014	0	1.598566874	184.417596	13/05/2018	12:00:00	2018	5	66.792219	28.064618	Salla	2	27	expert	NA	NA
L	Aapalampi	13/05/2018 12:00	22.37756416	21.83276922	23.04065014	0	1.598566874	184.417596	13/05/2018	12:00:00	2018	5	66.792367	28.067755	Salla	2	29	random	NA	NA
L	Aapalampi	13/05/2018 14:00	21.08101744	20.46940196	21.78776983	0	1.496828757	87.91304099	13/05/2018	14:00:00	2018	5	66.792601	28.0647	Salla	1	32	expert	NA	NA
L	Aapalampi	13/05/2018 14:00	21.08101744	20.46940196	21.78776983	0	1.496828757	87.91304099	13/05/2018	14:00:00	2018	5	66.792902	28.067922	Salla	1	30	random	NA	NA
L	Aapalampi	13/05/2018 14:00	21.08101744	20.46940196	21.78776983	0	1.496828757	87.91304099	13/05/2018	14:00:00	2018	5	66.792219	28.064618	Salla	2	27	expert	NA	NA
L	Aapalampi	13/05/2018 14:00	21.08101744	20.46940196	21.78776983	0	1.496828757	87.91304099	13/05/2018	14:00:00	2018	5	66.792367	28.067755	Salla	2	29	random	NA	NA
L	Aapalampi	13/05/2018 16:00	18.30884435	17.36547529	19.34344921	0	1.627641249	138.3978685	13/05/2018	16:00:00	2018	5	66.792601	28.0647	Salla	1	32	expert	NA	NA
L	Aapalampi	13/05/2018 16:00	18.30884435	17.36547529	19.34344921	0	1.627641249	138.3978685	13/05/2018	16:00:00	2018	5	66.792902	28.067922	Salla	1	30	random	NA	NA
L	Aapalampi	13/05/2018 16:00	18.30884435	17.36547529	19.34344921	0	1.627641249	138.3978685	13/05/2018	16:00:00	2018	5	66.792219	28.064618	Salla	2	27	expert	NA	NA
L	Aapalampi	13/05/2018 16:00	18.30884435	17.36547529	19.34344921	0	1.627641249	138.3978685	13/05/2018	16:00:00	2018	5	66.792367	28.067755	Salla	2	29	random	NA	NA
L	Aapalampi	13/05/2018 18:00	13.62263675	12.80131986	14.62046719	0	1.639828916	131.9414202	13/05/2018	18:00:00	2018	5	66.792601	28.0647	Salla	1	32	expert	NA	NA
L	Aapalampi	13/05/2018 18:00	13.62263675	12.80131986	14.62046719	0	1.639828916	131.9414202	13/05/2018	18:00:00	2018	5	66.792902	28.067922	Salla	1	30	random	NA	NA
L	Aapalampi	13/05/2018 18:00	13.62263675	12.80131986	14.62046719	0	1.639828916	131.9414202	13/05/2018	18:00:00	2018	5	66.792219	28.064618	Salla	2	27	expert	NA	NA
L	Aapalampi	13/05/2018 18:00	13.62263675	12.80131986	14.62046719	0	1.639828916	131.9414202	13/05/2018	18:00:00	2018	5	66.792367	28.067755	Salla	2	29	random	NA	NA
L	Aapalampi	13/05/2018 20:00	11.10576199	10.66136842	11.60169353	0	1.963118053	188.9743892	13/05/2018	20:00:00	2018	5	66.792601	28.0647	Salla	1	32	expert	NA	NA
L	Aapalampi	13/05/2018 20:00	11.10576199	10.66136842	11.60169353	0	1.963118053	188.9743892	13/05/2018	20:00:00	2018	5	66.792902	28.067922	Salla	1	30	random	NA	NA
L	Aapalampi	13/05/2018 20:00	11.10576199	10.66136842	11.60169353	0	1.963118053	188.9743892	13/05/2018	20:00:00	2018	5	66.792219	28.064618	Salla	2	27	expert	NA	NA
L	Aapalampi	13/05/2018 20:00	11.10576199	10.66136842	11.60169353	0	1.963118053	188.9743892	13/05/2018	20:00:00	2018	5	66.792367	28.067755	Salla	2	29	random	NA	NA
L	Aapalampi	13/05/2018 22:00	9.409954678	9.033948818	9.885179039	0	2.106106696	189.5758335	13/05/2018	22:00:00	2018	5	66.792601	28.0647	Salla	1	32	expert	NA	NA
L	Aapalampi	13/05/2018 22:00	9.409954678	9.033948818	9.885179039	0	2.106106696	189.5758335	13/05/2018	22:00:00	2018	5	66.792902	28.067922	Salla	1	30	random	NA	NA
L	Aapalampi	13/05/2018 22:00	9.409954678	9.033948818	9.885179039	0	2.106106696	189.5758335	13/05/2018	22:00:00	2018	5	66.792219	28.064618	Salla	2	27	expert	NA	NA
L	Aapalampi	13/05/2018 22:00	9.409954678	9.033948818	9.885179039	0	2.106106696	189.5758335	13/05/2018	22:00:00	2018	5	66.792367	28.067755	Salla	2	29	random	NA	NA
L	Aapalampi	14/05/2018 00:00	9.96165035	9.1705668	10.90711785	0	1.616528702	182.3811112	14/05/2018	00:00:00	2018	5	66.792601	28.0647	Salla	1	32	expert	NA	NA
L	Aapalampi	14/05/2018 00:00	9.96165035	9.1705668	10.90711785	0	1.616528702	182.3811112	14/05/2018	00:00:00	2018	5	66.792902	28.067922	Salla	1	30	random	NA	NA
L	Aapalampi	14/05/2018 00:00	9.96165035	9.1705668	10.90711785	0	1.616528702	182.3811112	14/05/2018	00:00:00	2018	5	66.792219	28.064618	Salla	2	27	expert	NA	NA
L	Aapalampi	14/05/2018 00:00	9.96165035	9.1705668	10.90711785	0	1.616528702	182.3811112	14/05/2018	00:00:00	2018	5	66.792367	28.067755	Salla	2	29	random	NA	NA
L	Aapalampi	14/05/2018 02:00	14.49822759	13.43162984	15.41641314	0	1.50435697	161.1582648	14/05/2018	02:00:00	2018	5	66.792601	28.0647	Salla	1	32	expert	NA	NA
L	Aapalampi	14/05/2018 02:00	14.49822759	13.43162984	15.41641314	0	1.50435697	161.1582648	14/05/2018	02:00:00	2018	5	66.792902	28.067922	Salla	1	30	random	NA	NA
L	Aapalampi	14/05/2018 02:00	14.49822759	13.43162984	15.41641314	0	1.50435697	161.1582648	14/05/2018	02:00:00	2018	5	66.792219	28.064618	Salla	2	27	expert	NA	NA
L	Aapalampi	14/05/2018 02:00	14.49822759	13.43162984	15.41641314	0	1.50435697	161.1582648	14/05/2018	02:00:00	2018	5	66.792367	28.067755	Salla	2	29	random	NA	NA
L	Aapalampi	14/05/2018 04:00	17.73816069	17.0233682	18.37725304	0	1.704268727	161.6077398	14/05/2018	04:00:00	2018	5	66.792601	28.0647	Salla	1	32	expert	NA	NA
L	Aapalampi	14/05/2018 04:00	17.73816069	17.0233682	18.37725304	0	1.704268727	161.6077398	14/05/2018	04:00:00	2018	5	66.792902	28.067922	Salla	1	30	random	NA	NA
L	Aapalampi	14/05/2018 04:00	17.73816069	17.0233682	18.37725304	0	1.704268727	161.6077398	14/05/2018	04:00:00	2018	5	66.792219	28.064618	Salla	2	27	expert	NA	NA
L	Aapalampi	14/05/2018 04:00	17.73816069	17.0233682	18.37725304	0	1.704268727	161.6077398	14/05/2018	04:00:00	2018	5	66.792367	28.067755	Salla	2	29	random	NA	NA
L	Aapalampi	14/05/2018 06:00	20.73795877	19.76541632	21.40376627	0	3.02793379	256.104154	14/05/2018	06:00:00	2018	5	66.792601	28.0647	Salla	1	32	expert	NA	NA
L	Aapalampi	14/05/2018 06:00	20.73795877	19.76541632	21.40376627	0	3.02793379	256.104154	14/05/2018	06:00:00	2018	5	66.792902	28.067922	Salla	1	30	random	NA	NA
L	Aapalampi	14/05/2018 06:00	20.73795877	19.76541632	21.40376627	0	3.02793379	256.104154	14/05/2018	06:00:00	2018	5	66.792219	28.064618	Salla	2	27	expert	NA	NA
L	Aapalampi	14/05/2018 06:00	20.73795877	19.76541632	21.40376627	0	3.02793379	256.104154	14/05/2018	06:00:00	2018	5	66.792367	28.067755	Salla	2	29	random	NA	NA
L	Aapalampi	14/05/2018 08:00	22.38386061	21.6999898	22.97885943	0	3.938704508	268.9138895	14/05/2018	08:00:00	2018	5	66.792601	28.0647	Salla	1	32	expert	NA	NA
L	Aapalampi	14/05/2018 08:00	22.38386061	21.6999898	22.97885943	0	3.938704508	268.9138895	14/05/2018	08:00:00	2018	5	66.792902	28.067922	Salla	1	30	random	NA	NA
L	Aapalampi	14/05/2018 08:00	22.38386061	21.6999898	22.97885943	0	3.938704508	268.9138895	14/05/2018	08:00:00	2018	5	66.792219	28.064618	Salla	2	27	expert	NA	NA
L	Aapalampi	14/05/2018 08:00	22.38386061	21.6999898	22.97885943	0	3.938704508	268.9138895	14/05/2018	08:00:00	2018	5	66.792367	28.067755	Salla	2	29	random	NA	NA
L	Aapalampi	14/05/2018 10:00	22.55842643	22.10753764	23.14214734	0	3.886974102	260.0319579	14/05/2018	10:00:00	2018	5	66.792601	28.0647	Salla	1	32	expert	NA	NA
L	Aapalampi	14/05/2018 10:00	22.55842643	22.10753764	23.14214734	0	3.886974102	260.0319579	14/05/2018	10:00:00	2018	5	66.792902	28.067922	Salla	1	30	random	NA	NA
L	Aapalampi	14/05/2018 10:00	22.55842643	22.10753764	23.14214734	0	3.886974102	260.0319579	14/05/2018	10:00:00	2018	5	66.792219	28.064618	Salla	2	27	expert	NA	NA
L	Aapalampi	14/05/2018 10:00	22.55842643	22.10753764	23.14214734	0	3.886974102	260.0319579	14/05/2018	10:00:00	2018	5	66.792367	28.067755	Salla	2	29	random	NA	NA
L	Aapalampi	14/05/2018 12:00	21.99737678	21.57639199	22.67581556	0	3.158032886	303.5393337	14/05/2018	12:00:00	2018	5	66.792601	28.0647	Salla	1	32	expert	NA	NA
L	Aapalampi	14/05/2018 12:00	21.99737678	21.57639199	22.67581556	0	3.158032886	303.5393337	14/05/2018	12:00:00	2018	5	66.792902	28.067922	Salla	1	30	random	NA	NA
L	Aapalampi	14/05/2018 12:00	21.99737678	21.57639199	22.67581556	0	3.158032886	303.5393337	14/05/2018	12:00:00	2018	5	66.792219	28.064618	Salla	2	27	expert	NA	NA
L	Aapalampi	14/05/2018 12:00	21.99737678	21.57639199	22.67581556	0	3.158032886	303.5393337	14/05/2018	12:00:00	2018	5	66.792367	28.067755	Salla	2	29	random	NA	NA
L	Aapalampi	14/05/2018 14:00	21.03091519	20.19442597	21.65477595	0	1.845802413	332.7794831	14/05/2018	14:00:00	2018	5	66.792601	28.0647	Salla	1	32	expert	NA	NA
L	Aapalampi	14/05/2018 14:00	21.03091519	20.19442597	21.65477595	0	1.845802413	332.7794831	14/05/2018	14:00:00	2018	5	66.792902	28.067922	Salla	1	30	random	NA	NA
L	Aapalampi	14/05/2018 14:00	21.03091519	20.19442597	21.65477595	0	1.845802413	332.7794831	14/05/2018	14:00:00	2018	5	66.792219	28.064618	Salla	2	27	expert	NA	NA
L	Aapalampi	14/05/2018 14:00	21.03091519	20.19442597	21.65477595	0	1.845802413	332.7794831	14/05/2018	14:00:00	2018	5	66.792367	28.067755	Salla	2	29	random	NA	NA
L	Aapalampi	14/05/2018 16:00	17.89935499	16.80830434	18.94235088	0	1.464442345	258.1419829	14/05/2018	16:00:00	2018	5	66.792601	28.0647	Salla	1	32	expert	NA	NA
L	Aapalampi	14/05/2018 16:00	17.89935499	16.80830434	18.94235088	0	1.464442345	258.1419829	14/05/2018	16:00:00	2018	5	66.792902	28.067922	Salla	1	30	random	NA	NA
L	Aapalampi	14/05/2018 16:00	17.89935499	16.80830434	18.94235088	0	1.464442345	258.1419829	14/05/2018	16:00:00	2018	5	66.792219	28.064618	Salla	2	27	expert	NA	NA
L	Aapalampi	14/05/2018 16:00	17.89935499	16.80830434	18.94235088	0	1.464442345	258.1419829	14/05/2018	16:00:00	2018	5	66.792367	28.067755	Salla	2	29	random	NA	NA
L	Aapalampi	14/05/2018 18:00	13.84338723	12.66179587	15.02602897	0	1.438051138	261.8815036	14/05/2018	18:00:00	2018	5	66.792601	28.0647	Salla	1	32	expert	NA	NA
L	Aapalampi	14/05/2018 18:00	13.84338723	12.66179587	15.02602897	0	1.438051138	261.8815036	14/05/2018	18:00:00	2018	5	66.792902	28.067922	Salla	1	30	random	NA	NA
L	Aapalampi	14/05/2018 18:00	13.84338723	12.66179587	15.02602897	0	1.438051138	261.8815036	14/05/2018	18:00:00	2018	5	66.792219	28.064618	Salla	2	27	expert	NA	NA
L	Aapalampi	14/05/2018 18:00	13.84338723	12.66179587	15.02602897	0	1.438051138	261.8815036	14/05/2018	18:00:00	2018	5	66.792367	28.067755	Salla	2	29	random	NA	NA
L	Aapalampi	14/05/2018 20:00	9.972592036	8.984872463	11.13892727	0	1.159115632	234.5159374	14/05/2018	20:00:00	2018	5	66.792601	28.0647	Salla	1	32	expert	NA	NA
L	Aapalampi	14/05/2018 20:00	9.972592036	8.984872463	11.13892727	0	1.159115632	234.5159374	14/05/2018	20:00:00	2018	5	66.792902	28.067922	Salla	1	30	random	NA	NA
L	Aapalampi	14/05/2018 20:00	9.972592036	8.984872463	11.13892727	0	1.159115632	234.5159374	14/05/2018	20:00:00	2018	5	66.792219	28.064618	Salla	2	27	expert	NA	NA
L	Aapalampi	14/05/2018 20:00	9.972592036	8.984872463	11.13892727	0	1.159115632	234.5159374	14/05/2018	20:00:00	2018	5	66.792367	28.067755	Salla	2	29	random	NA	NA
L	Aapalampi	14/05/2018 22:00	7.230263709	6.608301575	8.129502811	0	0.666385601	194.8565676	14/05/2018	22:00:00	2018	5	66.792601	28.0647	Salla	1	32	expert	NA	NA
L	Aapalampi	14/05/2018 22:00	7.230263709	6.608301575	8.129502811	0	0.666385601	194.8565676	14/05/2018	22:00:00	2018	5	66.792902	28.067922	Salla	1	30	random	NA	NA
L	Aapalampi	14/05/2018 22:00	7.230263709	6.608301575	8.129502811	0	0.666385601	194.8565676	14/05/2018	22:00:00	2018	5	66.792219	28.064618	Salla	2	27	expert	NA	NA
L	Aapalampi	14/05/2018 22:00	7.230263709	6.608301575	8.129502811	0	0.666385601	194.8565676	14/05/2018	22:00:00	2018	5	66.792367	28.067755	Salla	2	29	random	NA	NA
L	Aapalampi	15/05/2018 00:00	8.301843194	6.917050086	9.509664419	0	1.077128283	113.5865297	15/05/2018	00:00:00	2018	5	66.792601	28.0647	Salla	1	32	expert	NA	NA
L	Aapalampi	15/05/2018 00:00	8.301843194	6.917050086	9.509664419	0	1.077128283	113.5865297	15/05/2018	00:00:00	2018	5	66.792902	28.067922	Salla	1	30	random	NA	NA
L	Aapalampi	15/05/2018 00:00	8.301843194	6.917050086	9.509664419	0	1.077128283	113.5865297	15/05/2018	00:00:00	2018	5	66.792219	28.064618	Salla	2	27	expert	NA	NA
L	Aapalampi	15/05/2018 00:00	8.301843194	6.917050086	9.509664419	0	1.077128283	113.5865297	15/05/2018	00:00:00	2018	5	66.792367	28.067755	Salla	2	29	random	NA	NA
L	Aapalampi	15/05/2018 02:00	12.30481292	11.60664329	12.80133125	0	1.344962469	177.7052548	15/05/2018	02:00:00	2018	5	66.792601	28.0647	Salla	1	32	expert	NA	NA
L	Aapalampi	15/05/2018 02:00	12.30481292	11.60664329	12.80133125	0	1.344962469	177.7052548	15/05/2018	02:00:00	2018	5	66.792902	28.067922	Salla	1	30	random	NA	NA
L	Aapalampi	15/05/2018 02:00	12.30481292	11.60664329	12.80133125	0	1.344962469	177.7052548	15/05/2018	02:00:00	2018	5	66.792219	28.064618	Salla	2	27	expert	NA	NA
L	Aapalampi	15/05/2018 02:00	12.30481292	11.60664329	12.80133125	0	1.344962469	177.7052548	15/05/2018	02:00:00	2018	5	66.792367	28.067755	Salla	2	29	random	NA	NA
L	Aapalampi	15/05/2018 04:00	14.53807916	13.57133824	15.32823114	0	1.001280071	108.0921602	15/05/2018	04:00:00	2018	5	66.792601	28.0647	Salla	1	32	expert	NA	NA
L	Aapalampi	15/05/2018 04:00	14.53807916	13.57133824	15.32823114	0	1.001280071	108.0921602	15/05/2018	04:00:00	2018	5	66.792902	28.067922	Salla	1	30	random	NA	NA
L	Aapalampi	15/05/2018 04:00	14.53807916	13.57133824	15.32823114	0	1.001280071	108.0921602	15/05/2018	04:00:00	2018	5	66.792219	28.064618	Salla	2	27	expert	NA	NA
L	Aapalampi	15/05/2018 04:00	14.53807916	13.57133824	15.32823114	0	1.001280071	108.0921602	15/05/2018	04:00:00	2018	5	66.792367	28.067755	Salla	2	29	random	NA	NA
L	Aapalampi	15/05/2018 06:00	17.36415981	16.35885543	18.06087622	0	1.498634372	254.7319143	15/05/2018	06:00:00	2018	5	66.792601	28.0647	Salla	1	32	expert	NA	NA
L	Aapalampi	15/05/2018 06:00	17.36415981	16.35885543	18.06087622	0	1.498634372	254.7319143	15/05/2018	06:00:00	2018	5	66.792902	28.067922	Salla	1	30	random	NA	NA
L	Aapalampi	15/05/2018 06:00	17.36415981	16.35885543	18.06087622	0	1.498634372	254.7319143	15/05/2018	06:00:00	2018	5	66.792219	28.064618	Salla	2	27	expert	NA	NA
L	Aapalampi	15/05/2018 06:00	17.36415981	16.35885543	18.06087622	0	1.498634372	254.7319143	15/05/2018	06:00:00	2018	5	66.792367	28.067755	Salla	2	29	random	NA	NA
L	Aapalampi	15/05/2018 08:00	19.96258402	19.06026032	20.97810535	0	1.796446149	56.95825416	15/05/2018	08:00:00	2018	5	66.792601	28.0647	Salla	1	32	expert	NA	NA
L	Aapalampi	15/05/2018 08:00	19.96258402	19.06026032	20.97810535	0	1.796446149	56.95825416	15/05/2018	08:00:00	2018	5	66.792902	28.067922	Salla	1	30	random	NA	NA
L	Aapalampi	15/05/2018 08:00	19.96258402	19.06026032	20.97810535	0	1.796446149	56.95825416	15/05/2018	08:00:00	2018	5	66.792219	28.064618	Salla	2	27	expert	NA	NA
L	Aapalampi	15/05/2018 08:00	19.96258402	19.06026032	20.97810535	0	1.796446149	56.95825416	15/05/2018	08:00:00	2018	5	66.792367	28.067755	Salla	2	29	random	NA	NA
L	Aapalampi	15/05/2018 10:00	21.03616394	20.34405865	21.79860992	0	1.893270199	273.1983711	15/05/2018	10:00:00	2018	5	66.792601	28.0647	Salla	1	32	expert	NA	NA
L	Aapalampi	15/05/2018 10:00	21.03616394	20.34405865	21.79860992	0	1.893270199	273.1983711	15/05/2018	10:00:00	2018	5	66.792902	28.067922	Salla	1	30	random	NA	NA
L	Aapalampi	15/05/2018 10:00	21.03616394	20.34405865	21.79860992	0	1.893270199	273.1983711	15/05/2018	10:00:00	2018	5	66.792219	28.064618	Salla	2	27	expert	NA	NA
L	Aapalampi	15/05/2018 10:00	21.03616394	20.34405865	21.79860992	0	1.893270199	273.1983711	15/05/2018	10:00:00	2018	5	66.792367	28.067755	Salla	2	29	random	NA	NA
L	Aapalampi	15/05/2018 12:00	21.58384671	20.96991324	22.13455061	0	1.877775106	92.48534669	15/05/2018	12:00:00	2018	5	66.792601	28.0647	Salla	1	32	expert	NA	NA
L	Aapalampi	15/05/2018 12:00	21.58384671	20.96991324	22.13455061	0	1.877775106	92.48534669	15/05/2018	12:00:00	2018	5	66.792902	28.067922	Salla	1	30	random	NA	NA
L	Aapalampi	15/05/2018 12:00	21.58384671	20.96991324	22.13455061	0	1.877775106	92.48534669	15/05/2018	12:00:00	2018	5	66.792219	28.064618	Salla	2	27	expert	NA	NA
L	Aapalampi	15/05/2018 12:00	21.58384671	20.96991324	22.13455061	0	1.877775106	92.48534669	15/05/2018	12:00:00	2018	5	66.792367	28.067755	Salla	2	29	random	NA	NA
L	Aapalampi	15/05/2018 14:00	20.60526398	20.14947282	21.0300174	0	1.277683824	70.10079062	15/05/2018	14:00:00	2018	5	66.792601	28.0647	Salla	1	32	expert	NA	NA
L	Aapalampi	15/05/2018 14:00	20.60526398	20.14947282	21.0300174	0	1.277683824	70.10079062	15/05/2018	14:00:00	2018	5	66.792902	28.067922	Salla	1	30	random	NA	NA
L	Aapalampi	15/05/2018 14:00	20.60526398	20.14947282	21.0300174	0	1.277683824	70.10079062	15/05/2018	14:00:00	2018	5	66.792219	28.064618	Salla	2	27	expert	NA	NA
L	Aapalampi	15/05/2018 14:00	20.60526398	20.14947282	21.0300174	0	1.277683824	70.10079062	15/05/2018	14:00:00	2018	5	66.792367	28.067755	Salla	2	29	random	NA	NA
L	Aapalampi	15/05/2018 16:00	17.39231572	16.32178742	18.14606735	0	0.934923935	178.7929477	15/05/2018	16:00:00	2018	5	66.792601	28.0647	Salla	1	32	expert	NA	NA
L	Aapalampi	15/05/2018 16:00	17.39231572	16.32178742	18.14606735	0	0.934923935	178.7929477	15/05/2018	16:00:00	2018	5	66.792902	28.067922	Salla	1	30	random	NA	NA
L	Aapalampi	15/05/2018 16:00	17.39231572	16.32178742	18.14606735	0	0.934923935	178.7929477	15/05/2018	16:00:00	2018	5	66.792219	28.064618	Salla	2	27	expert	NA	NA
L	Aapalampi	15/05/2018 16:00	17.39231572	16.32178742	18.14606735	0	0.934923935	178.7929477	15/05/2018	16:00:00	2018	5	66.792367	28.067755	Salla	2	29	random	NA	NA
L	Aapalampi	15/05/2018 18:00	14.01745162	13.46001445	14.64805523	0	1.471194462	190.3994955	15/05/2018	18:00:00	2018	5	66.792601	28.0647	Salla	1	32	expert	NA	NA
L	Aapalampi	15/05/2018 18:00	14.01745162	13.46001445	14.64805523	0	1.471194462	190.3994955	15/05/2018	18:00:00	2018	5	66.792902	28.067922	Salla	1	30	random	NA	NA
L	Aapalampi	15/05/2018 18:00	14.01745162	13.46001445	14.64805523	0	1.471194462	190.3994955	15/05/2018	18:00:00	2018	5	66.792219	28.064618	Salla	2	27	expert	NA	NA
L	Aapalampi	15/05/2018 18:00	14.01745162	13.46001445	14.64805523	0	1.471194462	190.3994955	15/05/2018	18:00:00	2018	5	66.792367	28.067755	Salla	2	29	random	NA	NA
L	Aapalampi	15/05/2018 20:00	11.75748044	11.24837809	12.3049476	0	2.001413104	207.625893	15/05/2018	20:00:00	2018	5	66.792601	28.0647	Salla	1	32	expert	NA	NA
L	Aapalampi	15/05/2018 20:00	11.75748044	11.24837809	12.3049476	0	2.001413104	207.625893	15/05/2018	20:00:00	2018	5	66.792902	28.067922	Salla	1	30	random	NA	NA
L	Aapalampi	15/05/2018 20:00	11.75748044	11.24837809	12.3049476	0	2.001413104	207.625893	15/05/2018	20:00:00	2018	5	66.792219	28.064618	Salla	2	27	expert	NA	NA
L	Aapalampi	15/05/2018 20:00	11.75748044	11.24837809	12.3049476	0	2.001413104	207.625893	15/05/2018	20:00:00	2018	5	66.792367	28.067755	Salla	2	29	random	NA	NA
L	Aapalampi	15/05/2018 22:00	10.30790324	9.89252843	10.75076259	0	1.859257177	218.4861028	15/05/2018	22:00:00	2018	5	66.792601	28.0647	Salla	1	32	expert	NA	NA
L	Aapalampi	15/05/2018 22:00	10.30790324	9.89252843	10.75076259	0	1.859257177	218.4861028	15/05/2018	22:00:00	2018	5	66.792902	28.067922	Salla	1	30	random	NA	NA
L	Aapalampi	15/05/2018 22:00	10.30790324	9.89252843	10.75076259	0	1.859257177	218.4861028	15/05/2018	22:00:00	2018	5	66.792219	28.064618	Salla	2	27	expert	NA	NA
L	Aapalampi	15/05/2018 22:00	10.30790324	9.89252843	10.75076259	0	1.859257177	218.4861028	15/05/2018	22:00:00	2018	5	66.792367	28.067755	Salla	2	29	random	NA	NA
L	Aapalampi	16/05/2018 00:00	10.68677931	10.24450213	11.24188654	0	1.350020825	158.51589	16/05/2018	00:00:00	2018	5	66.792601	28.0647	Salla	1	32	expert	NA	NA
L	Aapalampi	16/05/2018 00:00	10.68677931	10.24450213	11.24188654	0	1.350020825	158.51589	16/05/2018	00:00:00	2018	5	66.792902	28.067922	Salla	1	30	random	NA	NA
L	Aapalampi	16/05/2018 00:00	10.68677931	10.24450213	11.24188654	0	1.350020825	158.51589	16/05/2018	00:00:00	2018	5	66.792219	28.064618	Salla	2	27	expert	NA	NA
L	Aapalampi	16/05/2018 00:00	10.68677931	10.24450213	11.24188654	0	1.350020825	158.51589	16/05/2018	00:00:00	2018	5	66.792367	28.067755	Salla	2	29	random	NA	NA
L	Aapalampi	16/05/2018 02:00	12.75968137	11.90367174	13.6282543	0	1.878880672	149.6226988	16/05/2018	02:00:00	2018	5	66.792601	28.0647	Salla	1	32	expert	NA	NA
L	Aapalampi	16/05/2018 02:00	12.75968137	11.90367174	13.6282543	0	1.878880672	149.6226988	16/05/2018	02:00:00	2018	5	66.792902	28.067922	Salla	1	30	random	NA	NA
L	Aapalampi	16/05/2018 02:00	12.75968137	11.90367174	13.6282543	0	1.878880672	149.6226988	16/05/2018	02:00:00	2018	5	66.792219	28.064618	Salla	2	27	expert	NA	NA
L	Aapalampi	16/05/2018 02:00	12.75968137	11.90367174	13.6282543	0	1.878880672	149.6226988	16/05/2018	02:00:00	2018	5	66.792367	28.067755	Salla	2	29	random	NA	NA
L	Aapalampi	16/05/2018 04:00	17.20046453	16.12913619	18.30351725	0	2.592149394	158.2281925	16/05/2018	04:00:00	2018	5	66.792601	28.0647	Salla	1	32	expert	NA	NA
L	Aapalampi	16/05/2018 04:00	17.20046453	16.12913619	18.30351725	0	2.592149394	158.2281925	16/05/2018	04:00:00	2018	5	66.792902	28.067922	Salla	1	30	random	NA	NA
L	Aapalampi	16/05/2018 04:00	17.20046453	16.12913619	18.30351725	0	2.592149394	158.2281925	16/05/2018	04:00:00	2018	5	66.792219	28.064618	Salla	2	27	expert	NA	NA
L	Aapalampi	16/05/2018 04:00	17.20046453	16.12913619	18.30351725	0	2.592149394	158.2281925	16/05/2018	04:00:00	2018	5	66.792367	28.067755	Salla	2	29	random	NA	NA
L	Aapalampi	16/05/2018 06:00	21.15834997	20.28908893	22.03091124	0	3.054894918	199.4143591	16/05/2018	06:00:00	2018	5	66.792601	28.0647	Salla	1	32	expert	NA	NA
L	Aapalampi	16/05/2018 06:00	21.15834997	20.28908893	22.03091124	0	3.054894918	199.4143591	16/05/2018	06:00:00	2018	5	66.792902	28.067922	Salla	1	30	random	NA	NA
L	Aapalampi	16/05/2018 06:00	21.15834997	20.28908893	22.03091124	0	3.054894918	199.4143591	16/05/2018	06:00:00	2018	5	66.792219	28.064618	Salla	2	27	expert	NA	NA
L	Aapalampi	16/05/2018 06:00	21.15834997	20.28908893	22.03091124	0	3.054894918	199.4143591	16/05/2018	06:00:00	2018	5	66.792367	28.067755	Salla	2	29	random	NA	NA
L	Aapalampi	16/05/2018 08:00	22.7751751	22.05927694	23.68528148	6.13E-26	3.234000192	236.0823529	16/05/2018	08:00:00	2018	5	66.792601	28.0647	Salla	1	32	expert	NA	NA
L	Aapalampi	16/05/2018 08:00	22.7751751	22.05927694	23.68528148	6.13E-26	3.234000192	236.0823529	16/05/2018	08:00:00	2018	5	66.792902	28.067922	Salla	1	30	random	NA	NA
L	Aapalampi	16/05/2018 08:00	22.7751751	22.05927694	23.68528148	6.13E-26	3.234000192	236.0823529	16/05/2018	08:00:00	2018	5	66.792219	28.064618	Salla	2	27	expert	NA	NA
L	Aapalampi	16/05/2018 08:00	22.7751751	22.05927694	23.68528148	6.13E-26	3.234000192	236.0823529	16/05/2018	08:00:00	2018	5	66.792367	28.067755	Salla	2	29	random	NA	NA
L	Aapalampi	16/05/2018 10:00	20.94296934	18.99817728	23.69204786	0	4.096819793	237.3354222	16/05/2018	10:00:00	2018	5	66.792601	28.0647	Salla	1	32	expert	NA	NA
L	Aapalampi	16/05/2018 10:00	20.94296934	18.99817728	23.69204786	0	4.096819793	237.3354222	16/05/2018	10:00:00	2018	5	66.792902	28.067922	Salla	1	30	random	NA	NA
L	Aapalampi	16/05/2018 10:00	20.94296934	18.99817728	23.69204786	0	4.096819793	237.3354222	16/05/2018	10:00:00	2018	5	66.792219	28.064618	Salla	2	27	expert	NA	NA
L	Aapalampi	16/05/2018 10:00	20.94296934	18.99817728	23.69204786	0	4.096819793	237.3354222	16/05/2018	10:00:00	2018	5	66.792367	28.067755	Salla	2	29	random	NA	NA
L	Aapalampi	16/05/2018 12:00	21.09648528	19.37157847	22.10430936	0.248124995	3.915629133	193.9453823	16/05/2018	12:00:00	2018	5	66.792601	28.0647	Salla	1	32	expert	NA	NA
L	Aapalampi	16/05/2018 12:00	21.09648528	19.37157847	22.10430936	0.248124995	3.915629133	193.9453823	16/05/2018	12:00:00	2018	5	66.792902	28.067922	Salla	1	30	random	NA	NA
L	Aapalampi	16/05/2018 12:00	21.09648528	19.37157847	22.10430936	0.248124995	3.915629133	193.9453823	16/05/2018	12:00:00	2018	5	66.792219	28.064618	Salla	2	27	expert	NA	NA
L	Aapalampi	16/05/2018 12:00	21.09648528	19.37157847	22.10430936	0.248124995	3.915629133	193.9453823	16/05/2018	12:00:00	2018	5	66.792367	28.067755	Salla	2	29	random	NA	NA
L	Aapalampi	16/05/2018 14:00	20.04937326	19.1919241	20.72126395	1.13E-28	2.305791359	157.6777429	16/05/2018	14:00:00	2018	5	66.792601	28.0647	Salla	1	32	expert	NA	NA
L	Aapalampi	16/05/2018 14:00	20.04937326	19.1919241	20.72126395	1.13E-28	2.305791359	157.6777429	16/05/2018	14:00:00	2018	5	66.792902	28.067922	Salla	1	30	random	NA	NA
L	Aapalampi	16/05/2018 14:00	20.04937326	19.1919241	20.72126395	1.13E-28	2.305791359	157.6777429	16/05/2018	14:00:00	2018	5	66.792219	28.064618	Salla	2	27	expert	NA	NA
L	Aapalampi	16/05/2018 14:00	20.04937326	19.1919241	20.72126395	1.13E-28	2.305791359	157.6777429	16/05/2018	14:00:00	2018	5	66.792367	28.067755	Salla	2	29	random	NA	NA
L	Aapalampi	16/05/2018 16:00	17.83306655	16.5371826	18.93514392	0	1.843894363	174.2599286	16/05/2018	16:00:00	2018	5	66.792601	28.0647	Salla	1	32	expert	NA	NA
L	Aapalampi	16/05/2018 16:00	17.83306655	16.5371826	18.93514392	0	1.843894363	174.2599286	16/05/2018	16:00:00	2018	5	66.792902	28.067922	Salla	1	30	random	NA	NA
L	Aapalampi	16/05/2018 16:00	17.83306655	16.5371826	18.93514392	0	1.843894363	174.2599286	16/05/2018	16:00:00	2018	5	66.792219	28.064618	Salla	2	27	expert	NA	NA
L	Aapalampi	16/05/2018 16:00	17.83306655	16.5371826	18.93514392	0	1.843894363	174.2599286	16/05/2018	16:00:00	2018	5	66.792367	28.067755	Salla	2	29	random	NA	NA
L	Aapalampi	16/05/2018 18:00	14.20109807	13.77105589	14.81540909	0	1.543210512	190.5968706	16/05/2018	18:00:00	2018	5	66.792601	28.0647	Salla	1	32	expert	NA	NA
L	Aapalampi	16/05/2018 18:00	14.20109807	13.77105589	14.81540909	0	1.543210512	190.5968706	16/05/2018	18:00:00	2018	5	66.792902	28.067922	Salla	1	30	random	NA	NA
L	Aapalampi	16/05/2018 18:00	14.20109807	13.77105589	14.81540909	0	1.543210512	190.5968706	16/05/2018	18:00:00	2018	5	66.792219	28.064618	Salla	2	27	expert	NA	NA
L	Aapalampi	16/05/2018 18:00	14.20109807	13.77105589	14.81540909	0	1.543210512	190.5968706	16/05/2018	18:00:00	2018	5	66.792367	28.067755	Salla	2	29	random	NA	NA
L	Aapalampi	16/05/2018 20:00	12.90664806	11.89174675	14.44485742	0	1.185953379	209.1520032	16/05/2018	20:00:00	2018	5	66.792601	28.0647	Salla	1	32	expert	NA	NA
L	Aapalampi	16/05/2018 20:00	12.90664806	11.89174675	14.44485742	0	1.185953379	209.1520032	16/05/2018	20:00:00	2018	5	66.792902	28.067922	Salla	1	30	random	NA	NA
L	Aapalampi	16/05/2018 20:00	12.90664806	11.89174675	14.44485742	0	1.185953379	209.1520032	16/05/2018	20:00:00	2018	5	66.792219	28.064618	Salla	2	27	expert	NA	NA
L	Aapalampi	16/05/2018 20:00	12.90664806	11.89174675	14.44485742	0	1.185953379	209.1520032	16/05/2018	20:00:00	2018	5	66.792367	28.067755	Salla	2	29	random	NA	NA
L	Aapalampi	16/05/2018 22:00	11.74024824	10.99989276	12.912238	0	1.308563495	244.1514703	16/05/2018	22:00:00	2018	5	66.792601	28.0647	Salla	1	32	expert	NA	NA
L	Aapalampi	16/05/2018 22:00	11.74024824	10.99989276	12.912238	0	1.308563495	244.1514703	16/05/2018	22:00:00	2018	5	66.792902	28.067922	Salla	1	30	random	NA	NA
L	Aapalampi	16/05/2018 22:00	11.74024824	10.99989276	12.912238	0	1.308563495	244.1514703	16/05/2018	22:00:00	2018	5	66.792219	28.064618	Salla	2	27	expert	NA	NA
L	Aapalampi	16/05/2018 22:00	11.74024824	10.99989276	12.912238	0	1.308563495	244.1514703	16/05/2018	22:00:00	2018	5	66.792367	28.067755	Salla	2	29	random	NA	NA
L	Aapalampi	17/05/2018 00:00	11.76827369	10.52926033	12.61766631	0	2.842514029	227.4301662	17/05/2018	00:00:00	2018	5	66.792601	28.0647	Salla	1	32	expert	NA	NA
L	Aapalampi	17/05/2018 00:00	11.76827369	10.52926033	12.61766631	0	2.842514029	227.4301662	17/05/2018	00:00:00	2018	5	66.792902	28.067922	Salla	1	30	random	NA	NA
L	Aapalampi	17/05/2018 00:00	11.76827369	10.52926033	12.61766631	0	2.842514029	227.4301662	17/05/2018	00:00:00	2018	5	66.792219	28.064618	Salla	2	27	expert	NA	NA
L	Aapalampi	17/05/2018 00:00	11.76827369	10.52926033	12.61766631	0	2.842514029	227.4301662	17/05/2018	00:00:00	2018	5	66.792367	28.067755	Salla	2	29	random	NA	NA
L	Aapalampi	17/05/2018 02:00	12.7630417	12.02889668	13.6724849	0	2.735940343	237.767272	17/05/2018	02:00:00	2018	5	66.792601	28.0647	Salla	1	32	expert	NA	NA
L	Aapalampi	17/05/2018 02:00	12.7630417	12.02889668	13.6724849	0	2.735940343	237.767272	17/05/2018	02:00:00	2018	5	66.792902	28.067922	Salla	1	30	random	NA	NA
L	Aapalampi	17/05/2018 02:00	12.7630417	12.02889668	13.6724849	0	2.735940343	237.767272	17/05/2018	02:00:00	2018	5	66.792219	28.064618	Salla	2	27	expert	NA	NA
L	Aapalampi	17/05/2018 02:00	12.7630417	12.02889668	13.6724849	0	2.735940343	237.767272	17/05/2018	02:00:00	2018	5	66.792367	28.067755	Salla	2	29	random	NA	NA
L	Aapalampi	17/05/2018 04:00	12.8971146	12.06598968	13.77649326	0	3.941734185	302.5042492	17/05/2018	04:00:00	2018	5	66.792601	28.0647	Salla	1	32	expert	NA	NA
L	Aapalampi	17/05/2018 04:00	12.8971146	12.06598968	13.77649326	0	3.941734185	302.5042492	17/05/2018	04:00:00	2018	5	66.792902	28.067922	Salla	1	30	random	NA	NA
L	Aapalampi	17/05/2018 04:00	12.8971146	12.06598968	13.77649326	0	3.941734185	302.5042492	17/05/2018	04:00:00	2018	5	66.792219	28.064618	Salla	2	27	expert	NA	NA
L	Aapalampi	17/05/2018 04:00	12.8971146	12.06598968	13.77649326	0	3.941734185	302.5042492	17/05/2018	04:00:00	2018	5	66.792367	28.067755	Salla	2	29	random	NA	NA
L	Aapalampi	17/05/2018 06:00	10.45732535	9.304611272	11.47439055	0	5.098807153	251.5520939	17/05/2018	06:00:00	2018	5	66.792601	28.0647	Salla	1	32	expert	NA	NA
L	Aapalampi	17/05/2018 06:00	10.45732535	9.304611272	11.47439055	0	5.098807153	251.5520939	17/05/2018	06:00:00	2018	5	66.792902	28.067922	Salla	1	30	random	NA	NA
L	Aapalampi	17/05/2018 06:00	10.45732535	9.304611272	11.47439055	0	5.098807153	251.5520939	17/05/2018	06:00:00	2018	5	66.792219	28.064618	Salla	2	27	expert	NA	NA
L	Aapalampi	17/05/2018 06:00	10.45732535	9.304611272	11.47439055	0	5.098807153	251.5520939	17/05/2018	06:00:00	2018	5	66.792367	28.067755	Salla	2	29	random	NA	NA
L	Aapalampi	17/05/2018 08:00	7.934457791	7.610478243	8.202622698	0	4.719771016	153.5125025	17/05/2018	08:00:00	2018	5	66.792601	28.0647	Salla	1	32	expert	NA	NA
L	Aapalampi	17/05/2018 08:00	7.934457791	7.610478243	8.202622698	0	4.719771016	153.5125025	17/05/2018	08:00:00	2018	5	66.792902	28.067922	Salla	1	30	random	NA	NA
L	Aapalampi	17/05/2018 08:00	7.934457791	7.610478243	8.202622698	0	4.719771016	153.5125025	17/05/2018	08:00:00	2018	5	66.792219	28.064618	Salla	2	27	expert	NA	NA
L	Aapalampi	17/05/2018 08:00	7.934457791	7.610478243	8.202622698	0	4.719771016	153.5125025	17/05/2018	08:00:00	2018	5	66.792367	28.067755	Salla	2	29	random	NA	NA
L	Aapalampi	17/05/2018 10:00	7.061244682	6.772046478	7.34907272	2.45E-22	4.031817977	19.94616543	17/05/2018	10:00:00	2018	5	66.792601	28.0647	Salla	1	32	expert	NA	NA
L	Aapalampi	17/05/2018 10:00	7.061244682	6.772046478	7.34907272	2.45E-22	4.031817977	19.94616543	17/05/2018	10:00:00	2018	5	66.792902	28.067922	Salla	1	30	random	NA	NA
L	Aapalampi	17/05/2018 10:00	7.061244682	6.772046478	7.34907272	2.45E-22	4.031817977	19.94616543	17/05/2018	10:00:00	2018	5	66.792219	28.064618	Salla	2	27	expert	NA	NA
L	Aapalampi	17/05/2018 10:00	7.061244682	6.772046478	7.34907272	2.45E-22	4.031817977	19.94616543	17/05/2018	10:00:00	2018	5	66.792367	28.067755	Salla	2	29	random	NA	NA
L	Aapalampi	17/05/2018 12:00	5.860588348	5.4897626	6.263595337	0	3.951119833	13.31095591	17/05/2018	12:00:00	2018	5	66.792601	28.0647	Salla	1	32	expert	NA	NA
L	Aapalampi	17/05/2018 12:00	5.860588348	5.4897626	6.263595337	0	3.951119833	13.31095591	17/05/2018	12:00:00	2018	5	66.792902	28.067922	Salla	1	30	random	NA	NA
L	Aapalampi	17/05/2018 12:00	5.860588348	5.4897626	6.263595337	0	3.951119833	13.31095591	17/05/2018	12:00:00	2018	5	66.792219	28.064618	Salla	2	27	expert	NA	NA
L	Aapalampi	17/05/2018 12:00	5.860588348	5.4897626	6.263595337	0	3.951119833	13.31095591	17/05/2018	12:00:00	2018	5	66.792367	28.067755	Salla	2	29	random	NA	NA
L	Aapalampi	17/05/2018 14:00	4.82877059	4.659340155	5.001048243	0	3.675135265	16.0247977	17/05/2018	14:00:00	2018	5	66.792601	28.0647	Salla	1	32	expert	NA	NA
L	Aapalampi	17/05/2018 14:00	4.82877059	4.659340155	5.001048243	0	3.675135265	16.0247977	17/05/2018	14:00:00	2018	5	66.792902	28.067922	Salla	1	30	random	NA	NA
L	Aapalampi	17/05/2018 14:00	4.82877059	4.659340155	5.001048243	0	3.675135265	16.0247977	17/05/2018	14:00:00	2018	5	66.792219	28.064618	Salla	2	27	expert	NA	NA
L	Aapalampi	17/05/2018 14:00	4.82877059	4.659340155	5.001048243	0	3.675135265	16.0247977	17/05/2018	14:00:00	2018	5	66.792367	28.067755	Salla	2	29	random	NA	NA
L	Aapalampi	17/05/2018 16:00	4.115834924	3.987053209	4.24835393	0.024812499	3.08773693	156.9563238	17/05/2018	16:00:00	2018	5	66.792601	28.0647	Salla	1	32	expert	NA	NA
L	Aapalampi	17/05/2018 16:00	4.115834924	3.987053209	4.24835393	0.024812499	3.08773693	156.9563238	17/05/2018	16:00:00	2018	5	66.792902	28.067922	Salla	1	30	random	NA	NA
L	Aapalampi	17/05/2018 16:00	4.115834924	3.987053209	4.24835393	0.024812499	3.08773693	156.9563238	17/05/2018	16:00:00	2018	5	66.792219	28.064618	Salla	2	27	expert	NA	NA
L	Aapalampi	17/05/2018 16:00	4.115834924	3.987053209	4.24835393	0.024812499	3.08773693	156.9563238	17/05/2018	16:00:00	2018	5	66.792367	28.067755	Salla	2	29	random	NA	NA
L	Aapalampi	17/05/2018 18:00	3.783767472	3.679980303	3.858245642	1.166187476	3.337126432	20.43678352	17/05/2018	18:00:00	2018	5	66.792601	28.0647	Salla	1	32	expert	NA	NA
L	Aapalampi	17/05/2018 18:00	3.783767472	3.679980303	3.858245642	1.166187476	3.337126432	20.43678352	17/05/2018	18:00:00	2018	5	66.792902	28.067922	Salla	1	30	random	NA	NA
L	Aapalampi	17/05/2018 18:00	3.783767472	3.679980303	3.858245642	1.166187476	3.337126432	20.43678352	17/05/2018	18:00:00	2018	5	66.792219	28.064618	Salla	2	27	expert	NA	NA
L	Aapalampi	17/05/2018 18:00	3.783767472	3.679980303	3.858245642	1.166187476	3.337126432	20.43678352	17/05/2018	18:00:00	2018	5	66.792367	28.067755	Salla	2	29	random	NA	NA
L	Aapalampi	17/05/2018 20:00	3.381289826	3.241178392	3.482482217	0.198499996	2.831755474	158.9829804	17/05/2018	20:00:00	2018	5	66.792601	28.0647	Salla	1	32	expert	NA	NA
L	Aapalampi	17/05/2018 20:00	3.381289826	3.241178392	3.482482217	0.198499996	2.831755474	158.9829804	17/05/2018	20:00:00	2018	5	66.792902	28.067922	Salla	1	30	random	NA	NA
L	Aapalampi	17/05/2018 20:00	3.381289826	3.241178392	3.482482217	0.198499996	2.831755474	158.9829804	17/05/2018	20:00:00	2018	5	66.792219	28.064618	Salla	2	27	expert	NA	NA
L	Aapalampi	17/05/2018 20:00	3.381289826	3.241178392	3.482482217	0.198499996	2.831755474	158.9829804	17/05/2018	20:00:00	2018	5	66.792367	28.067755	Salla	2	29	random	NA	NA
L	Aapalampi	17/05/2018 22:00	2.89154163	2.763810574	3.055284623	0	3.048221857	252.6777214	17/05/2018	22:00:00	2018	5	66.792601	28.0647	Salla	1	32	expert	NA	NA
L	Aapalampi	17/05/2018 22:00	2.89154163	2.763810574	3.055284623	0	3.048221857	252.6777214	17/05/2018	22:00:00	2018	5	66.792902	28.067922	Salla	1	30	random	NA	NA
L	Aapalampi	17/05/2018 22:00	2.89154163	2.763810574	3.055284623	0	3.048221857	252.6777214	17/05/2018	22:00:00	2018	5	66.792219	28.064618	Salla	2	27	expert	NA	NA
L	Aapalampi	17/05/2018 22:00	2.89154163	2.763810574	3.055284623	0	3.048221857	252.6777214	17/05/2018	22:00:00	2018	5	66.792367	28.067755	Salla	2	29	random	NA	NA
L	Aapalampi	18/05/2018 00:00	2.593989958	2.498314892	2.662612977	0	3.344115598	253.478751	18/05/2018	00:00:00	2018	5	66.792601	28.0647	Salla	1	32	expert	NA	NA
L	Aapalampi	18/05/2018 00:00	2.593989958	2.498314892	2.662612977	0	3.344115598	253.478751	18/05/2018	00:00:00	2018	5	66.792902	28.067922	Salla	1	30	random	NA	NA
L	Aapalampi	18/05/2018 00:00	2.593989958	2.498314892	2.662612977	0	3.344115598	253.478751	18/05/2018	00:00:00	2018	5	66.792219	28.064618	Salla	2	27	expert	NA	NA
L	Aapalampi	18/05/2018 00:00	2.593989958	2.498314892	2.662612977	0	3.344115598	253.478751	18/05/2018	00:00:00	2018	5	66.792367	28.067755	Salla	2	29	random	NA	NA
L	Aapalampi	18/05/2018 02:00	2.715264886	2.503302229	2.953214512	0	3.600436923	292.4861603	18/05/2018	02:00:00	2018	5	66.792601	28.0647	Salla	1	32	expert	NA	NA
L	Aapalampi	18/05/2018 02:00	2.715264886	2.503302229	2.953214512	0	3.600436923	292.4861603	18/05/2018	02:00:00	2018	5	66.792902	28.067922	Salla	1	30	random	NA	NA
L	Aapalampi	18/05/2018 02:00	2.715264886	2.503302229	2.953214512	0	3.600436923	292.4861603	18/05/2018	02:00:00	2018	5	66.792219	28.064618	Salla	2	27	expert	NA	NA
L	Aapalampi	18/05/2018 02:00	2.715264886	2.503302229	2.953214512	0	3.600436923	292.4861603	18/05/2018	02:00:00	2018	5	66.792367	28.067755	Salla	2	29	random	NA	NA
L	Aapalampi	18/05/2018 04:00	3.871877754	3.498659964	4.187991556	0	4.606787795	290.4531989	18/05/2018	04:00:00	2018	5	66.792601	28.0647	Salla	1	32	expert	NA	NA
L	Aapalampi	18/05/2018 04:00	3.871877754	3.498659964	4.187991556	0	4.606787795	290.4531989	18/05/2018	04:00:00	2018	5	66.792902	28.067922	Salla	1	30	random	NA	NA
L	Aapalampi	18/05/2018 04:00	3.871877754	3.498659964	4.187991556	0	4.606787795	290.4531989	18/05/2018	04:00:00	2018	5	66.792219	28.064618	Salla	2	27	expert	NA	NA
L	Aapalampi	18/05/2018 04:00	3.871877754	3.498659964	4.187991556	0	4.606787795	290.4531989	18/05/2018	04:00:00	2018	5	66.792367	28.067755	Salla	2	29	random	NA	NA
L	Aapalampi	18/05/2018 06:00	5.750220212	5.200521743	6.382314045	0	4.325016888	296.677065	18/05/2018	06:00:00	2018	5	66.792601	28.0647	Salla	1	32	expert	NA	NA
L	Aapalampi	18/05/2018 06:00	5.750220212	5.200521743	6.382314045	0	4.325016888	296.677065	18/05/2018	06:00:00	2018	5	66.792902	28.067922	Salla	1	30	random	NA	NA
L	Aapalampi	18/05/2018 06:00	5.750220212	5.200521743	6.382314045	0	4.325016888	296.677065	18/05/2018	06:00:00	2018	5	66.792219	28.064618	Salla	2	27	expert	NA	NA
L	Aapalampi	18/05/2018 06:00	5.750220212	5.200521743	6.382314045	0	4.325016888	296.677065	18/05/2018	06:00:00	2018	5	66.792367	28.067755	Salla	2	29	random	NA	NA
L	Aapalampi	18/05/2018 08:00	7.455141907	6.811855127	8.214305696	0	4.384711948	294.1526461	18/05/2018	08:00:00	2018	5	66.792601	28.0647	Salla	1	32	expert	NA	NA
L	Aapalampi	18/05/2018 08:00	7.455141907	6.811855127	8.214305696	0	4.384711948	294.1526461	18/05/2018	08:00:00	2018	5	66.792902	28.067922	Salla	1	30	random	NA	NA
L	Aapalampi	18/05/2018 08:00	7.455141907	6.811855127	8.214305696	0	4.384711948	294.1526461	18/05/2018	08:00:00	2018	5	66.792219	28.064618	Salla	2	27	expert	NA	NA
L	Aapalampi	18/05/2018 08:00	7.455141907	6.811855127	8.214305696	0	4.384711948	294.1526461	18/05/2018	08:00:00	2018	5	66.792367	28.067755	Salla	2	29	random	NA	NA
L	Aapalampi	18/05/2018 10:00	9.421678166	8.704725003	10.3339354	0	4.385502961	346.7825136	18/05/2018	10:00:00	2018	5	66.792601	28.0647	Salla	1	32	expert	NA	NA
L	Aapalampi	18/05/2018 10:00	9.421678166	8.704725003	10.3339354	0	4.385502961	346.7825136	18/05/2018	10:00:00	2018	5	66.792902	28.067922	Salla	1	30	random	NA	NA
L	Aapalampi	18/05/2018 10:00	9.421678166	8.704725003	10.3339354	0	4.385502961	346.7825136	18/05/2018	10:00:00	2018	5	66.792219	28.064618	Salla	2	27	expert	NA	NA
L	Aapalampi	18/05/2018 10:00	9.421678166	8.704725003	10.3339354	0	4.385502961	346.7825136	18/05/2018	10:00:00	2018	5	66.792367	28.067755	Salla	2	29	random	NA	NA
L	Aapalampi	18/05/2018 12:00	10.22207038	9.727562847	10.70775477	0.037036678	3.656197123	170.8940989	18/05/2018	12:00:00	2018	5	66.792601	28.0647	Salla	1	32	expert	NA	NA
L	Aapalampi	18/05/2018 12:00	10.22207038	9.727562847	10.70775477	0.037036678	3.656197123	170.8940989	18/05/2018	12:00:00	2018	5	66.792902	28.067922	Salla	1	30	random	NA	NA
L	Aapalampi	18/05/2018 12:00	10.22207038	9.727562847	10.70775477	0.037036678	3.656197123	170.8940989	18/05/2018	12:00:00	2018	5	66.792219	28.064618	Salla	2	27	expert	NA	NA
L	Aapalampi	18/05/2018 12:00	10.22207038	9.727562847	10.70775477	0.037036678	3.656197123	170.8940989	18/05/2018	12:00:00	2018	5	66.792367	28.067755	Salla	2	29	random	NA	NA
L	Aapalampi	18/05/2018 14:00	10.43900193	9.845143001	10.82092146	0	2.826839679	296.8849171	18/05/2018	14:00:00	2018	5	66.792601	28.0647	Salla	1	32	expert	NA	NA
L	Aapalampi	18/05/2018 14:00	10.43900193	9.845143001	10.82092146	0	2.826839679	296.8849171	18/05/2018	14:00:00	2018	5	66.792902	28.067922	Salla	1	30	random	NA	NA
L	Aapalampi	18/05/2018 14:00	10.43900193	9.845143001	10.82092146	0	2.826839679	296.8849171	18/05/2018	14:00:00	2018	5	66.792219	28.064618	Salla	2	27	expert	NA	NA
L	Aapalampi	18/05/2018 14:00	10.43900193	9.845143001	10.82092146	0	2.826839679	296.8849171	18/05/2018	14:00:00	2018	5	66.792367	28.067755	Salla	2	29	random	NA	NA
L	Aapalampi	18/05/2018 16:00	8.452476051	7.361227042	9.330539373	0	1.654104316	328.8350843	18/05/2018	16:00:00	2018	5	66.792601	28.0647	Salla	1	32	expert	NA	NA
L	Aapalampi	18/05/2018 16:00	8.452476051	7.361227042	9.330539373	0	1.654104316	328.8350843	18/05/2018	16:00:00	2018	5	66.792902	28.067922	Salla	1	30	random	NA	NA
L	Aapalampi	18/05/2018 16:00	8.452476051	7.361227042	9.330539373	0	1.654104316	328.8350843	18/05/2018	16:00:00	2018	5	66.792219	28.064618	Salla	2	27	expert	NA	NA
L	Aapalampi	18/05/2018 16:00	8.452476051	7.361227042	9.330539373	0	1.654104316	328.8350843	18/05/2018	16:00:00	2018	5	66.792367	28.067755	Salla	2	29	random	NA	NA
L	Aapalampi	18/05/2018 18:00	4.114929377	3.106145304	5.218285853	0	1.105176933	255.3475752	18/05/2018	18:00:00	2018	5	66.792601	28.0647	Salla	1	32	expert	NA	NA
L	Aapalampi	18/05/2018 18:00	4.114929377	3.106145304	5.218285853	0	1.105176933	255.3475752	18/05/2018	18:00:00	2018	5	66.792902	28.067922	Salla	1	30	random	NA	NA
L	Aapalampi	18/05/2018 18:00	4.114929377	3.106145304	5.218285853	0	1.105176933	255.3475752	18/05/2018	18:00:00	2018	5	66.792219	28.064618	Salla	2	27	expert	NA	NA
L	Aapalampi	18/05/2018 18:00	4.114929377	3.106145304	5.218285853	0	1.105176933	255.3475752	18/05/2018	18:00:00	2018	5	66.792367	28.067755	Salla	2	29	random	NA	NA
L	Aapalampi	18/05/2018 20:00	2.137313058	1.506726621	2.565621822	0	1.689734771	238.1128636	18/05/2018	20:00:00	2018	5	66.792601	28.0647	Salla	1	32	expert	NA	NA
L	Aapalampi	18/05/2018 20:00	2.137313058	1.506726621	2.565621822	0	1.689734771	238.1128636	18/05/2018	20:00:00	2018	5	66.792902	28.067922	Salla	1	30	random	NA	NA
L	Aapalampi	18/05/2018 20:00	2.137313058	1.506726621	2.565621822	0	1.689734771	238.1128636	18/05/2018	20:00:00	2018	5	66.792219	28.064618	Salla	2	27	expert	NA	NA
L	Aapalampi	18/05/2018 20:00	2.137313058	1.506726621	2.565621822	0	1.689734771	238.1128636	18/05/2018	20:00:00	2018	5	66.792367	28.067755	Salla	2	29	random	NA	NA
L	Aapalampi	18/05/2018 22:00	0.742427351	0.463049173	1.05524544	0	1.592851283	222.0605407	18/05/2018	22:00:00	2018	5	66.792601	28.0647	Salla	1	32	expert	NA	NA
L	Aapalampi	18/05/2018 22:00	0.742427351	0.463049173	1.05524544	0	1.592851283	222.0605407	18/05/2018	22:00:00	2018	5	66.792902	28.067922	Salla	1	30	random	NA	NA
L	Aapalampi	18/05/2018 22:00	0.742427351	0.463049173	1.05524544	0	1.592851283	222.0605407	18/05/2018	22:00:00	2018	5	66.792219	28.064618	Salla	2	27	expert	NA	NA
L	Aapalampi	18/05/2018 22:00	0.742427351	0.463049173	1.05524544	0	1.592851283	222.0605407	18/05/2018	22:00:00	2018	5	66.792367	28.067755	Salla	2	29	random	NA	NA
L	Aapalampi	19/05/2018 00:00	2.287923598	1.209194348	3.635898462	0	1.323798847	193.2665153	19/05/2018	00:00:00	2018	5	66.792601	28.0647	Salla	1	32	expert	NA	NA
L	Aapalampi	19/05/2018 00:00	2.287923598	1.209194348	3.635898462	0	1.323798847	193.2665153	19/05/2018	00:00:00	2018	5	66.792902	28.067922	Salla	1	30	random	NA	NA
L	Aapalampi	19/05/2018 00:00	2.287923598	1.209194348	3.635898462	0	1.323798847	193.2665153	19/05/2018	00:00:00	2018	5	66.792219	28.064618	Salla	2	27	expert	NA	NA
L	Aapalampi	19/05/2018 00:00	2.287923598	1.209194348	3.635898462	0	1.323798847	193.2665153	19/05/2018	00:00:00	2018	5	66.792367	28.067755	Salla	2	29	random	NA	NA
L	Aapalampi	19/05/2018 02:00	6.915387591	5.793215398	7.868305762	0	1.602114026	274.3778262	19/05/2018	02:00:00	2018	5	66.792601	28.0647	Salla	1	32	expert	NA	NA
L	Aapalampi	19/05/2018 02:00	6.915387591	5.793215398	7.868305762	0	1.602114026	274.3778262	19/05/2018	02:00:00	2018	5	66.792902	28.067922	Salla	1	30	random	NA	NA
L	Aapalampi	19/05/2018 02:00	6.915387591	5.793215398	7.868305762	0	1.602114026	274.3778262	19/05/2018	02:00:00	2018	5	66.792219	28.064618	Salla	2	27	expert	NA	NA
L	Aapalampi	19/05/2018 02:00	6.915387591	5.793215398	7.868305762	0	1.602114026	274.3778262	19/05/2018	02:00:00	2018	5	66.792367	28.067755	Salla	2	29	random	NA	NA
L	Aapalampi	19/05/2018 04:00	10.03781492	9.223992891	10.74307889	0	3.029899971	308.0452376	19/05/2018	04:00:00	2018	5	66.792601	28.0647	Salla	1	32	expert	NA	NA
L	Aapalampi	19/05/2018 04:00	10.03781492	9.223992891	10.74307889	0	3.029899971	308.0452376	19/05/2018	04:00:00	2018	5	66.792902	28.067922	Salla	1	30	random	NA	NA
L	Aapalampi	19/05/2018 04:00	10.03781492	9.223992891	10.74307889	0	3.029899971	308.0452376	19/05/2018	04:00:00	2018	5	66.792219	28.064618	Salla	2	27	expert	NA	NA
L	Aapalampi	19/05/2018 04:00	10.03781492	9.223992891	10.74307889	0	3.029899971	308.0452376	19/05/2018	04:00:00	2018	5	66.792367	28.067755	Salla	2	29	random	NA	NA
L	Aapalampi	19/05/2018 06:00	11.87617708	11.20144331	12.60691465	0	3.360195314	281.4565844	19/05/2018	06:00:00	2018	5	66.792601	28.0647	Salla	1	32	expert	NA	NA
L	Aapalampi	19/05/2018 06:00	11.87617708	11.20144331	12.60691465	0	3.360195314	281.4565844	19/05/2018	06:00:00	2018	5	66.792902	28.067922	Salla	1	30	random	NA	NA
L	Aapalampi	19/05/2018 06:00	11.87617708	11.20144331	12.60691465	0	3.360195314	281.4565844	19/05/2018	06:00:00	2018	5	66.792219	28.064618	Salla	2	27	expert	NA	NA
L	Aapalampi	19/05/2018 06:00	11.87617708	11.20144331	12.60691465	0	3.360195314	281.4565844	19/05/2018	06:00:00	2018	5	66.792367	28.067755	Salla	2	29	random	NA	NA
L	Aapalampi	19/05/2018 08:00	13.51124362	12.8076823	14.22802387	0	3.485118251	260.9199979	19/05/2018	08:00:00	2018	5	66.792601	28.0647	Salla	1	32	expert	NA	NA
L	Aapalampi	19/05/2018 08:00	13.51124362	12.8076823	14.22802387	0	3.485118251	260.9199979	19/05/2018	08:00:00	2018	5	66.792902	28.067922	Salla	1	30	random	NA	NA
L	Aapalampi	19/05/2018 08:00	13.51124362	12.8076823	14.22802387	0	3.485118251	260.9199979	19/05/2018	08:00:00	2018	5	66.792219	28.064618	Salla	2	27	expert	NA	NA
L	Aapalampi	19/05/2018 08:00	13.51124362	12.8076823	14.22802387	0	3.485118251	260.9199979	19/05/2018	08:00:00	2018	5	66.792367	28.067755	Salla	2	29	random	NA	NA
L	Aapalampi	19/05/2018 10:00	15.07227183	14.47804287	15.67963938	0	4.583162942	243.6594687	19/05/2018	10:00:00	2018	5	66.792601	28.0647	Salla	1	32	expert	NA	NA
L	Aapalampi	19/05/2018 10:00	15.07227183	14.47804287	15.67963938	0	4.583162942	243.6594687	19/05/2018	10:00:00	2018	5	66.792902	28.067922	Salla	1	30	random	NA	NA
L	Aapalampi	19/05/2018 10:00	15.07227183	14.47804287	15.67963938	0	4.583162942	243.6594687	19/05/2018	10:00:00	2018	5	66.792219	28.064618	Salla	2	27	expert	NA	NA
L	Aapalampi	19/05/2018 10:00	15.07227183	14.47804287	15.67963938	0	4.583162942	243.6594687	19/05/2018	10:00:00	2018	5	66.792367	28.067755	Salla	2	29	random	NA	NA
L	Aapalampi	19/05/2018 12:00	15.72907538	15.29003711	16.17697382	0	5.000346647	242.0951548	19/05/2018	12:00:00	2018	5	66.792601	28.0647	Salla	1	32	expert	NA	NA
L	Aapalampi	19/05/2018 12:00	15.72907538	15.29003711	16.17697382	0	5.000346647	242.0951548	19/05/2018	12:00:00	2018	5	66.792902	28.067922	Salla	1	30	random	NA	NA
L	Aapalampi	19/05/2018 12:00	15.72907538	15.29003711	16.17697382	0	5.000346647	242.0951548	19/05/2018	12:00:00	2018	5	66.792219	28.064618	Salla	2	27	expert	NA	NA
L	Aapalampi	19/05/2018 12:00	15.72907538	15.29003711	16.17697382	0	5.000346647	242.0951548	19/05/2018	12:00:00	2018	5	66.792367	28.067755	Salla	2	29	random	NA	NA
L	Aapalampi	19/05/2018 14:00	14.78828437	14.17620031	15.26612534	0	5.326922126	243.820081	19/05/2018	14:00:00	2018	5	66.792601	28.0647	Salla	1	32	expert	NA	NA
L	Aapalampi	19/05/2018 14:00	14.78828437	14.17620031	15.26612534	0	5.326922126	243.820081	19/05/2018	14:00:00	2018	5	66.792902	28.067922	Salla	1	30	random	NA	NA
L	Aapalampi	19/05/2018 14:00	14.78828437	14.17620031	15.26612534	0	5.326922126	243.820081	19/05/2018	14:00:00	2018	5	66.792219	28.064618	Salla	2	27	expert	NA	NA
L	Aapalampi	19/05/2018 14:00	14.78828437	14.17620031	15.26612534	0	5.326922126	243.820081	19/05/2018	14:00:00	2018	5	66.792367	28.067755	Salla	2	29	random	NA	NA
L	Aapalampi	19/05/2018 16:00	12.28395391	11.6227651	13.0419704	0	4.708599511	233.6343489	19/05/2018	16:00:00	2018	5	66.792601	28.0647	Salla	1	32	expert	NA	NA
L	Aapalampi	19/05/2018 16:00	12.28395391	11.6227651	13.0419704	0	4.708599511	233.6343489	19/05/2018	16:00:00	2018	5	66.792902	28.067922	Salla	1	30	random	NA	NA
L	Aapalampi	19/05/2018 16:00	12.28395391	11.6227651	13.0419704	0	4.708599511	233.6343489	19/05/2018	16:00:00	2018	5	66.792219	28.064618	Salla	2	27	expert	NA	NA
L	Aapalampi	19/05/2018 16:00	12.28395391	11.6227651	13.0419704	0	4.708599511	233.6343489	19/05/2018	16:00:00	2018	5	66.792367	28.067755	Salla	2	29	random	NA	NA
L	Aapalampi	19/05/2018 18:00	9.642138627	9.109878104	10.22025099	0	3.786877065	245.5296347	19/05/2018	18:00:00	2018	5	66.792601	28.0647	Salla	1	32	expert	NA	NA
L	Aapalampi	19/05/2018 18:00	9.642138627	9.109878104	10.22025099	0	3.786877065	245.5296347	19/05/2018	18:00:00	2018	5	66.792902	28.067922	Salla	1	30	random	NA	NA
L	Aapalampi	19/05/2018 18:00	9.642138627	9.109878104	10.22025099	0	3.786877065	245.5296347	19/05/2018	18:00:00	2018	5	66.792219	28.064618	Salla	2	27	expert	NA	NA
L	Aapalampi	19/05/2018 18:00	9.642138627	9.109878104	10.22025099	0	3.786877065	245.5296347	19/05/2018	18:00:00	2018	5	66.792367	28.067755	Salla	2	29	random	NA	NA
L	Aapalampi	19/05/2018 20:00	7.955735232	7.352044129	8.548440152	0	2.691024353	272.0828082	19/05/2018	20:00:00	2018	5	66.792601	28.0647	Salla	1	32	expert	NA	NA
L	Aapalampi	19/05/2018 20:00	7.955735232	7.352044129	8.548440152	0	2.691024353	272.0828082	19/05/2018	20:00:00	2018	5	66.792902	28.067922	Salla	1	30	random	NA	NA
L	Aapalampi	19/05/2018 20:00	7.955735232	7.352044129	8.548440152	0	2.691024353	272.0828082	19/05/2018	20:00:00	2018	5	66.792219	28.064618	Salla	2	27	expert	NA	NA
L	Aapalampi	19/05/2018 20:00	7.955735232	7.352044129	8.548440152	0	2.691024353	272.0828082	19/05/2018	20:00:00	2018	5	66.792367	28.067755	Salla	2	29	random	NA	NA
L	Aapalampi	19/05/2018 22:00	5.608527727	4.838781237	6.403797594	0	2.36289933	302.4054807	19/05/2018	22:00:00	2018	5	66.792601	28.0647	Salla	1	32	expert	NA	NA
L	Aapalampi	19/05/2018 22:00	5.608527727	4.838781237	6.403797594	0	2.36289933	302.4054807	19/05/2018	22:00:00	2018	5	66.792902	28.067922	Salla	1	30	random	NA	NA
L	Aapalampi	19/05/2018 22:00	5.608527727	4.838781237	6.403797594	0	2.36289933	302.4054807	19/05/2018	22:00:00	2018	5	66.792219	28.064618	Salla	2	27	expert	NA	NA
L	Aapalampi	19/05/2018 22:00	5.608527727	4.838781237	6.403797594	0	2.36289933	302.4054807	19/05/2018	22:00:00	2018	5	66.792367	28.067755	Salla	2	29	random	NA	NA
L	Aapalampi	20/05/2018 00:00	5.495285015	5.102998157	5.882210593	0	2.700377967	305.1059779	20/05/2018	00:00:00	2018	5	66.792601	28.0647	Salla	1	32	expert	NA	NA
L	Aapalampi	20/05/2018 00:00	5.495285015	5.102998157	5.882210593	0	2.700377967	305.1059779	20/05/2018	00:00:00	2018	5	66.792902	28.067922	Salla	1	30	random	NA	NA
L	Aapalampi	20/05/2018 00:00	5.495285015	5.102998157	5.882210593	0	2.700377967	305.1059779	20/05/2018	00:00:00	2018	5	66.792219	28.064618	Salla	2	27	expert	NA	NA
L	Aapalampi	20/05/2018 00:00	5.495285015	5.102998157	5.882210593	0	2.700377967	305.1059779	20/05/2018	00:00:00	2018	5	66.792367	28.067755	Salla	2	29	random	NA	NA
L	Aapalampi	20/05/2018 02:00	6.693710233	6.440642231	6.982444605	0	3.627394992	305.9687914	20/05/2018	02:00:00	2018	5	66.792601	28.0647	Salla	1	32	expert	NA	NA
L	Aapalampi	20/05/2018 02:00	6.693710233	6.440642231	6.982444605	0	3.627394992	305.9687914	20/05/2018	02:00:00	2018	5	66.792902	28.067922	Salla	1	30	random	NA	NA
L	Aapalampi	20/05/2018 02:00	6.693710233	6.440642231	6.982444605	0	3.627394992	305.9687914	20/05/2018	02:00:00	2018	5	66.792219	28.064618	Salla	2	27	expert	NA	NA
L	Aapalampi	20/05/2018 02:00	6.693710233	6.440642231	6.982444605	0	3.627394992	305.9687914	20/05/2018	02:00:00	2018	5	66.792367	28.067755	Salla	2	29	random	NA	NA
L	Aapalampi	20/05/2018 04:00	8.055542048	7.344536929	8.775935537	0	3.55228362	286.8308831	20/05/2018	04:00:00	2018	5	66.792601	28.0647	Salla	1	32	expert	NA	NA
L	Aapalampi	20/05/2018 04:00	8.055542048	7.344536929	8.775935537	0	3.55228362	286.8308831	20/05/2018	04:00:00	2018	5	66.792902	28.067922	Salla	1	30	random	NA	NA
L	Aapalampi	20/05/2018 04:00	8.055542048	7.344536929	8.775935537	0	3.55228362	286.8308831	20/05/2018	04:00:00	2018	5	66.792219	28.064618	Salla	2	27	expert	NA	NA
L	Aapalampi	20/05/2018 04:00	8.055542048	7.344536929	8.775935537	0	3.55228362	286.8308831	20/05/2018	04:00:00	2018	5	66.792367	28.067755	Salla	2	29	random	NA	NA
L	Aapalampi	20/05/2018 06:00	10.24540693	9.541087915	11.08854298	0	4.062135023	272.028722	20/05/2018	06:00:00	2018	5	66.792601	28.0647	Salla	1	32	expert	NA	NA
L	Aapalampi	20/05/2018 06:00	10.24540693	9.541087915	11.08854298	0	4.062135023	272.028722	20/05/2018	06:00:00	2018	5	66.792902	28.067922	Salla	1	30	random	NA	NA
L	Aapalampi	20/05/2018 06:00	10.24540693	9.541087915	11.08854298	0	4.062135023	272.028722	20/05/2018	06:00:00	2018	5	66.792219	28.064618	Salla	2	27	expert	NA	NA
L	Aapalampi	20/05/2018 06:00	10.24540693	9.541087915	11.08854298	0	4.062135023	272.028722	20/05/2018	06:00:00	2018	5	66.792367	28.067755	Salla	2	29	random	NA	NA
L	Aapalampi	20/05/2018 08:00	12.54886594	11.84497524	13.2606161	0	4.933200793	255.8160728	20/05/2018	08:00:00	2018	5	66.792601	28.0647	Salla	1	32	expert	NA	NA
L	Aapalampi	20/05/2018 08:00	12.54886594	11.84497524	13.2606161	0	4.933200793	255.8160728	20/05/2018	08:00:00	2018	5	66.792902	28.067922	Salla	1	30	random	NA	NA
L	Aapalampi	20/05/2018 08:00	12.54886594	11.84497524	13.2606161	0	4.933200793	255.8160728	20/05/2018	08:00:00	2018	5	66.792219	28.064618	Salla	2	27	expert	NA	NA
L	Aapalampi	20/05/2018 08:00	12.54886594	11.84497524	13.2606161	0	4.933200793	255.8160728	20/05/2018	08:00:00	2018	5	66.792367	28.067755	Salla	2	29	random	NA	NA
L	Aapalampi	20/05/2018 10:00	14.30033449	13.78749821	14.83436926	0	4.765580678	245.1647777	20/05/2018	10:00:00	2018	5	66.792601	28.0647	Salla	1	32	expert	NA	NA
L	Aapalampi	20/05/2018 10:00	14.30033449	13.78749821	14.83436926	0	4.765580678	245.1647777	20/05/2018	10:00:00	2018	5	66.792902	28.067922	Salla	1	30	random	NA	NA
L	Aapalampi	20/05/2018 10:00	14.30033449	13.78749821	14.83436926	0	4.765580678	245.1647777	20/05/2018	10:00:00	2018	5	66.792219	28.064618	Salla	2	27	expert	NA	NA
L	Aapalampi	20/05/2018 10:00	14.30033449	13.78749821	14.83436926	0	4.765580678	245.1647777	20/05/2018	10:00:00	2018	5	66.792367	28.067755	Salla	2	29	random	NA	NA
L	Aapalampi	20/05/2018 12:00	14.00427224	13.77273282	14.35639089	0	5.146986967	235.3077086	20/05/2018	12:00:00	2018	5	66.792601	28.0647	Salla	1	32	expert	NA	NA
L	Aapalampi	20/05/2018 12:00	14.00427224	13.77273282	14.35639089	0	5.146986967	235.3077086	20/05/2018	12:00:00	2018	5	66.792902	28.067922	Salla	1	30	random	NA	NA
L	Aapalampi	20/05/2018 12:00	14.00427224	13.77273282	14.35639089	0	5.146986967	235.3077086	20/05/2018	12:00:00	2018	5	66.792219	28.064618	Salla	2	27	expert	NA	NA
L	Aapalampi	20/05/2018 12:00	14.00427224	13.77273282	14.35639089	0	5.146986967	235.3077086	20/05/2018	12:00:00	2018	5	66.792367	28.067755	Salla	2	29	random	NA	NA
L	Aapalampi	20/05/2018 14:00	13.10031302	12.86186101	13.30221725	0	5.32688697	234.6029403	20/05/2018	14:00:00	2018	5	66.792601	28.0647	Salla	1	32	expert	NA	NA
L	Aapalampi	20/05/2018 14:00	13.10031302	12.86186101	13.30221725	0	5.32688697	234.6029403	20/05/2018	14:00:00	2018	5	66.792902	28.067922	Salla	1	30	random	NA	NA
L	Aapalampi	20/05/2018 14:00	13.10031302	12.86186101	13.30221725	0	5.32688697	234.6029403	20/05/2018	14:00:00	2018	5	66.792219	28.064618	Salla	2	27	expert	NA	NA
L	Aapalampi	20/05/2018 14:00	13.10031302	12.86186101	13.30221725	0	5.32688697	234.6029403	20/05/2018	14:00:00	2018	5	66.792367	28.067755	Salla	2	29	random	NA	NA
L	Aapalampi	20/05/2018 16:00	12.07500152	11.86789241	12.27102873	0.001996064	4.060877965	224.5401808	20/05/2018	16:00:00	2018	5	66.792601	28.0647	Salla	1	32	expert	NA	NA
L	Aapalampi	20/05/2018 16:00	12.07500152	11.86789241	12.27102873	0.001996064	4.060877965	224.5401808	20/05/2018	16:00:00	2018	5	66.792902	28.067922	Salla	1	30	random	NA	NA
L	Aapalampi	20/05/2018 16:00	12.07500152	11.86789241	12.27102873	0.001996064	4.060877965	224.5401808	20/05/2018	16:00:00	2018	5	66.792219	28.064618	Salla	2	27	expert	NA	NA
L	Aapalampi	20/05/2018 16:00	12.07500152	11.86789241	12.27102873	0.001996064	4.060877965	224.5401808	20/05/2018	16:00:00	2018	5	66.792367	28.067755	Salla	2	29	random	NA	NA
L	Aapalampi	20/05/2018 18:00	11.33774508	11.06240799	11.60418338	0	4.220421487	219.2059028	20/05/2018	18:00:00	2018	5	66.792601	28.0647	Salla	1	32	expert	NA	NA
L	Aapalampi	20/05/2018 18:00	11.33774508	11.06240799	11.60418338	0	4.220421487	219.2059028	20/05/2018	18:00:00	2018	5	66.792902	28.067922	Salla	1	30	random	NA	NA
L	Aapalampi	20/05/2018 18:00	11.33774508	11.06240799	11.60418338	0	4.220421487	219.2059028	20/05/2018	18:00:00	2018	5	66.792219	28.064618	Salla	2	27	expert	NA	NA
L	Aapalampi	20/05/2018 18:00	11.33774508	11.06240799	11.60418338	0	4.220421487	219.2059028	20/05/2018	18:00:00	2018	5	66.792367	28.067755	Salla	2	29	random	NA	NA
L	Aapalampi	20/05/2018 20:00	10.25333284	9.765628691	10.70120869	0	4.142843606	223.1290676	20/05/2018	20:00:00	2018	5	66.792601	28.0647	Salla	1	32	expert	NA	NA
L	Aapalampi	20/05/2018 20:00	10.25333284	9.765628691	10.70120869	0	4.142843606	223.1290676	20/05/2018	20:00:00	2018	5	66.792902	28.067922	Salla	1	30	random	NA	NA
L	Aapalampi	20/05/2018 20:00	10.25333284	9.765628691	10.70120869	0	4.142843606	223.1290676	20/05/2018	20:00:00	2018	5	66.792219	28.064618	Salla	2	27	expert	NA	NA
L	Aapalampi	20/05/2018 20:00	10.25333284	9.765628691	10.70120869	0	4.142843606	223.1290676	20/05/2018	20:00:00	2018	5	66.792367	28.067755	Salla	2	29	random	NA	NA
L	Aapalampi	20/05/2018 22:00	10.21310532	9.703070081	10.61743943	0	4.508384786	225.0669205	20/05/2018	22:00:00	2018	5	66.792601	28.0647	Salla	1	32	expert	NA	NA
L	Aapalampi	20/05/2018 22:00	10.21310532	9.703070081	10.61743943	0	4.508384786	225.0669205	20/05/2018	22:00:00	2018	5	66.792902	28.067922	Salla	1	30	random	NA	NA
L	Aapalampi	20/05/2018 22:00	10.21310532	9.703070081	10.61743943	0	4.508384786	225.0669205	20/05/2018	22:00:00	2018	5	66.792219	28.064618	Salla	2	27	expert	NA	NA
L	Aapalampi	20/05/2018 22:00	10.21310532	9.703070081	10.61743943	0	4.508384786	225.0669205	20/05/2018	22:00:00	2018	5	66.792367	28.067755	Salla	2	29	random	NA	NA
L	Aapalampi	21/05/2018 00:00	10.65950556	10.05938208	11.27583214	0	4.588888341	231.8778113	21/05/2018	00:00:00	2018	5	66.792601	28.0647	Salla	1	32	expert	NA	NA
L	Aapalampi	21/05/2018 00:00	10.65950556	10.05938208	11.27583214	0	4.588888341	231.8778113	21/05/2018	00:00:00	2018	5	66.792902	28.067922	Salla	1	30	random	NA	NA
L	Aapalampi	21/05/2018 00:00	10.65950556	10.05938208	11.27583214	0	4.588888341	231.8778113	21/05/2018	00:00:00	2018	5	66.792219	28.064618	Salla	2	27	expert	NA	NA
L	Aapalampi	21/05/2018 00:00	10.65950556	10.05938208	11.27583214	0	4.588888341	231.8778113	21/05/2018	00:00:00	2018	5	66.792367	28.067755	Salla	2	29	random	NA	NA
L	Aapalampi	21/05/2018 02:00	13.18879794	12.69558979	13.69641808	0	5.791944678	243.6831125	21/05/2018	02:00:00	2018	5	66.792601	28.0647	Salla	1	32	expert	NA	NA
L	Aapalampi	21/05/2018 02:00	13.18879794	12.69558979	13.69641808	0	5.791944678	243.6831125	21/05/2018	02:00:00	2018	5	66.792902	28.067922	Salla	1	30	random	NA	NA
L	Aapalampi	21/05/2018 02:00	13.18879794	12.69558979	13.69641808	0	5.791944678	243.6831125	21/05/2018	02:00:00	2018	5	66.792219	28.064618	Salla	2	27	expert	NA	NA
L	Aapalampi	21/05/2018 02:00	13.18879794	12.69558979	13.69641808	0	5.791944678	243.6831125	21/05/2018	02:00:00	2018	5	66.792367	28.067755	Salla	2	29	random	NA	NA
L	Aapalampi	21/05/2018 04:00	15.93643	15.26473937	16.43842836	0	6.470018576	254.3676809	21/05/2018	04:00:00	2018	5	66.792601	28.0647	Salla	1	32	expert	NA	NA
L	Aapalampi	21/05/2018 04:00	15.93643	15.26473937	16.43842836	0	6.470018576	254.3676809	21/05/2018	04:00:00	2018	5	66.792902	28.067922	Salla	1	30	random	NA	NA
L	Aapalampi	21/05/2018 04:00	15.93643	15.26473937	16.43842836	0	6.470018576	254.3676809	21/05/2018	04:00:00	2018	5	66.792219	28.064618	Salla	2	27	expert	NA	NA
L	Aapalampi	21/05/2018 04:00	15.93643	15.26473937	16.43842836	0	6.470018576	254.3676809	21/05/2018	04:00:00	2018	5	66.792367	28.067755	Salla	2	29	random	NA	NA
L	Aapalampi	21/05/2018 06:00	17.51038705	16.90964362	18.03764356	0	7.096454699	254.1066496	21/05/2018	06:00:00	2018	5	66.792601	28.0647	Salla	1	32	expert	NA	NA
L	Aapalampi	21/05/2018 06:00	17.51038705	16.90964362	18.03764356	0	7.096454699	254.1066496	21/05/2018	06:00:00	2018	5	66.792902	28.067922	Salla	1	30	random	NA	NA
L	Aapalampi	21/05/2018 06:00	17.51038705	16.90964362	18.03764356	0	7.096454699	254.1066496	21/05/2018	06:00:00	2018	5	66.792219	28.064618	Salla	2	27	expert	NA	NA
L	Aapalampi	21/05/2018 06:00	17.51038705	16.90964362	18.03764356	0	7.096454699	254.1066496	21/05/2018	06:00:00	2018	5	66.792367	28.067755	Salla	2	29	random	NA	NA
L	Aapalampi	21/05/2018 08:00	18.61383549	18.03842436	19.29033528	0	7.160234227	256.4034064	21/05/2018	08:00:00	2018	5	66.792601	28.0647	Salla	1	32	expert	NA	NA
L	Aapalampi	21/05/2018 08:00	18.61383549	18.03842436	19.29033528	0	7.160234227	256.4034064	21/05/2018	08:00:00	2018	5	66.792902	28.067922	Salla	1	30	random	NA	NA
L	Aapalampi	21/05/2018 08:00	18.61383549	18.03842436	19.29033528	0	7.160234227	256.4034064	21/05/2018	08:00:00	2018	5	66.792219	28.064618	Salla	2	27	expert	NA	NA
L	Aapalampi	21/05/2018 08:00	18.61383549	18.03842436	19.29033528	0	7.160234227	256.4034064	21/05/2018	08:00:00	2018	5	66.792367	28.067755	Salla	2	29	random	NA	NA
L	Aapalampi	21/05/2018 10:00	19.13122423	18.69621471	19.72694109	0	6.193799048	249.2163834	21/05/2018	10:00:00	2018	5	66.792601	28.0647	Salla	1	32	expert	NA	NA
L	Aapalampi	21/05/2018 10:00	19.13122423	18.69621471	19.72694109	0	6.193799048	249.2163834	21/05/2018	10:00:00	2018	5	66.792902	28.067922	Salla	1	30	random	NA	NA
L	Aapalampi	21/05/2018 10:00	19.13122423	18.69621471	19.72694109	0	6.193799048	249.2163834	21/05/2018	10:00:00	2018	5	66.792219	28.064618	Salla	2	27	expert	NA	NA
L	Aapalampi	21/05/2018 10:00	19.13122423	18.69621471	19.72694109	0	6.193799048	249.2163834	21/05/2018	10:00:00	2018	5	66.792367	28.067755	Salla	2	29	random	NA	NA
L	Aapalampi	21/05/2018 12:00	19.04847188	18.6414573	19.66797795	0	5.201382616	274.4292317	21/05/2018	12:00:00	2018	5	66.792601	28.0647	Salla	1	32	expert	NA	NA
L	Aapalampi	21/05/2018 12:00	19.04847188	18.6414573	19.66797795	0	5.201382616	274.4292317	21/05/2018	12:00:00	2018	5	66.792902	28.067922	Salla	1	30	random	NA	NA
L	Aapalampi	21/05/2018 12:00	19.04847188	18.6414573	19.66797795	0	5.201382616	274.4292317	21/05/2018	12:00:00	2018	5	66.792219	28.064618	Salla	2	27	expert	NA	NA
L	Aapalampi	21/05/2018 12:00	19.04847188	18.6414573	19.66797795	0	5.201382616	274.4292317	21/05/2018	12:00:00	2018	5	66.792367	28.067755	Salla	2	29	random	NA	NA
L	Aapalampi	21/05/2018 14:00	18.52874907	18.20265447	18.95678361	0	4.939598833	273.8256128	21/05/2018	14:00:00	2018	5	66.792601	28.0647	Salla	1	32	expert	NA	NA
L	Aapalampi	21/05/2018 14:00	18.52874907	18.20265447	18.95678361	0	4.939598833	273.8256128	21/05/2018	14:00:00	2018	5	66.792902	28.067922	Salla	1	30	random	NA	NA
L	Aapalampi	21/05/2018 14:00	18.52874907	18.20265447	18.95678361	0	4.939598833	273.8256128	21/05/2018	14:00:00	2018	5	66.792219	28.064618	Salla	2	27	expert	NA	NA
L	Aapalampi	21/05/2018 14:00	18.52874907	18.20265447	18.95678361	0	4.939598833	273.8256128	21/05/2018	14:00:00	2018	5	66.792367	28.067755	Salla	2	29	random	NA	NA
L	Aapalampi	21/05/2018 16:00	16.93977876	16.22085321	17.59959837	0	2.786589652	268.3250839	21/05/2018	16:00:00	2018	5	66.792601	28.0647	Salla	1	32	expert	NA	NA
L	Aapalampi	21/05/2018 16:00	16.93977876	16.22085321	17.59959837	0	2.786589652	268.3250839	21/05/2018	16:00:00	2018	5	66.792902	28.067922	Salla	1	30	random	NA	NA
L	Aapalampi	21/05/2018 16:00	16.93977876	16.22085321	17.59959837	0	2.786589652	268.3250839	21/05/2018	16:00:00	2018	5	66.792219	28.064618	Salla	2	27	expert	NA	NA
L	Aapalampi	21/05/2018 16:00	16.93977876	16.22085321	17.59959837	0	2.786589652	268.3250839	21/05/2018	16:00:00	2018	5	66.792367	28.067755	Salla	2	29	random	NA	NA
L	Aapalampi	21/05/2018 18:00	14.87601845	14.29468998	15.39264739	0	2.339302267	193.4118982	21/05/2018	18:00:00	2018	5	66.792601	28.0647	Salla	1	32	expert	NA	NA
L	Aapalampi	21/05/2018 18:00	14.87601845	14.29468998	15.39264739	0	2.339302267	193.4118982	21/05/2018	18:00:00	2018	5	66.792902	28.067922	Salla	1	30	random	NA	NA
L	Aapalampi	21/05/2018 18:00	14.87601845	14.29468998	15.39264739	0	2.339302267	193.4118982	21/05/2018	18:00:00	2018	5	66.792219	28.064618	Salla	2	27	expert	NA	NA
L	Aapalampi	21/05/2018 18:00	14.87601845	14.29468998	15.39264739	0	2.339302267	193.4118982	21/05/2018	18:00:00	2018	5	66.792367	28.067755	Salla	2	29	random	NA	NA
L	Aapalampi	21/05/2018 20:00	12.29187122	11.80502071	12.78914118	0	2.622548948	274.4493638	21/05/2018	20:00:00	2018	5	66.792601	28.0647	Salla	1	32	expert	NA	NA
L	Aapalampi	21/05/2018 20:00	12.29187122	11.80502071	12.78914118	0	2.622548948	274.4493638	21/05/2018	20:00:00	2018	5	66.792902	28.067922	Salla	1	30	random	NA	NA
L	Aapalampi	21/05/2018 20:00	12.29187122	11.80502071	12.78914118	0	2.622548948	274.4493638	21/05/2018	20:00:00	2018	5	66.792219	28.064618	Salla	2	27	expert	NA	NA
L	Aapalampi	21/05/2018 20:00	12.29187122	11.80502071	12.78914118	0	2.622548948	274.4493638	21/05/2018	20:00:00	2018	5	66.792367	28.067755	Salla	2	29	random	NA	NA
L	Aapalampi	21/05/2018 22:00	9.965271492	9.371600751	10.45432651	0	1.862096194	178.171457	21/05/2018	22:00:00	2018	5	66.792601	28.0647	Salla	1	32	expert	NA	NA
L	Aapalampi	21/05/2018 22:00	9.965271492	9.371600751	10.45432651	0	1.862096194	178.171457	21/05/2018	22:00:00	2018	5	66.792902	28.067922	Salla	1	30	random	NA	NA
L	Aapalampi	21/05/2018 22:00	9.965271492	9.371600751	10.45432651	0	1.862096194	178.171457	21/05/2018	22:00:00	2018	5	66.792219	28.064618	Salla	2	27	expert	NA	NA
L	Aapalampi	21/05/2018 22:00	9.965271492	9.371600751	10.45432651	0	1.862096194	178.171457	21/05/2018	22:00:00	2018	5	66.792367	28.067755	Salla	2	29	random	NA	NA
L	Aapalampi	22/05/2018 00:00	10.68498043	9.713196758	11.5868875	0	1.632328561	224.4180568	22/05/2018	00:00:00	2018	5	66.792601	28.0647	Salla	1	32	expert	NA	NA
L	Aapalampi	22/05/2018 00:00	10.68498043	9.713196758	11.5868875	0	1.632328561	224.4180568	22/05/2018	00:00:00	2018	5	66.792902	28.067922	Salla	1	30	random	NA	NA
L	Aapalampi	22/05/2018 00:00	10.68498043	9.713196758	11.5868875	0	1.632328561	224.4180568	22/05/2018	00:00:00	2018	5	66.792219	28.064618	Salla	2	27	expert	NA	NA
L	Aapalampi	22/05/2018 00:00	10.68498043	9.713196758	11.5868875	0	1.632328561	224.4180568	22/05/2018	00:00:00	2018	5	66.792367	28.067755	Salla	2	29	random	NA	NA
L	Aapalampi	22/05/2018 02:00	13.02109139	12.22626327	13.84426379	0	2.620973832	241.8739793	22/05/2018	02:00:00	2018	5	66.792601	28.0647	Salla	1	32	expert	NA	NA
L	Aapalampi	22/05/2018 02:00	13.02109139	12.22626327	13.84426379	0	2.620973832	241.8739793	22/05/2018	02:00:00	2018	5	66.792902	28.067922	Salla	1	30	random	NA	NA
L	Aapalampi	22/05/2018 02:00	13.02109139	12.22626327	13.84426379	0	2.620973832	241.8739793	22/05/2018	02:00:00	2018	5	66.792219	28.064618	Salla	2	27	expert	NA	NA
L	Aapalampi	22/05/2018 02:00	13.02109139	12.22626327	13.84426379	0	2.620973832	241.8739793	22/05/2018	02:00:00	2018	5	66.792367	28.067755	Salla	2	29	random	NA	NA
L	Aapalampi	22/05/2018 04:00	15.90703667	15.14884391	16.70639328	0	3.120822212	242.7881922	22/05/2018	04:00:00	2018	5	66.792601	28.0647	Salla	1	32	expert	NA	NA
L	Aapalampi	22/05/2018 04:00	15.90703667	15.14884391	16.70639328	0	3.120822212	242.7881922	22/05/2018	04:00:00	2018	5	66.792902	28.067922	Salla	1	30	random	NA	NA
L	Aapalampi	22/05/2018 04:00	15.90703667	15.14884391	16.70639328	0	3.120822212	242.7881922	22/05/2018	04:00:00	2018	5	66.792219	28.064618	Salla	2	27	expert	NA	NA
L	Aapalampi	22/05/2018 04:00	15.90703667	15.14884391	16.70639328	0	3.120822212	242.7881922	22/05/2018	04:00:00	2018	5	66.792367	28.067755	Salla	2	29	random	NA	NA
L	Aapalampi	22/05/2018 06:00	18.46788421	17.61886	19.27438879	0	3.599171681	243.5166961	22/05/2018	06:00:00	2018	5	66.792601	28.0647	Salla	1	32	expert	NA	NA
L	Aapalampi	22/05/2018 06:00	18.46788421	17.61886	19.27438879	0	3.599171681	243.5166961	22/05/2018	06:00:00	2018	5	66.792902	28.067922	Salla	1	30	random	NA	NA
L	Aapalampi	22/05/2018 06:00	18.46788421	17.61886	19.27438879	0	3.599171681	243.5166961	22/05/2018	06:00:00	2018	5	66.792219	28.064618	Salla	2	27	expert	NA	NA
L	Aapalampi	22/05/2018 06:00	18.46788421	17.61886	19.27438879	0	3.599171681	243.5166961	22/05/2018	06:00:00	2018	5	66.792367	28.067755	Salla	2	29	random	NA	NA
L	Aapalampi	22/05/2018 08:00	20.80294867	20.06184871	21.51395851	0	4.009804033	231.4902224	22/05/2018	08:00:00	2018	5	66.792601	28.0647	Salla	1	32	expert	NA	NA
L	Aapalampi	22/05/2018 08:00	20.80294867	20.06184871	21.51395851	0	4.009804033	231.4902224	22/05/2018	08:00:00	2018	5	66.792902	28.067922	Salla	1	30	random	NA	NA
L	Aapalampi	22/05/2018 08:00	20.80294867	20.06184871	21.51395851	0	4.009804033	231.4902224	22/05/2018	08:00:00	2018	5	66.792219	28.064618	Salla	2	27	expert	NA	NA
L	Aapalampi	22/05/2018 08:00	20.80294867	20.06184871	21.51395851	0	4.009804033	231.4902224	22/05/2018	08:00:00	2018	5	66.792367	28.067755	Salla	2	29	random	NA	NA
L	Aapalampi	22/05/2018 10:00	21.98650202	21.42075459	22.61560792	0	5.044897335	220.0990026	22/05/2018	10:00:00	2018	5	66.792601	28.0647	Salla	1	32	expert	NA	NA
L	Aapalampi	22/05/2018 10:00	21.98650202	21.42075459	22.61560792	0	5.044897335	220.0990026	22/05/2018	10:00:00	2018	5	66.792902	28.067922	Salla	1	30	random	NA	NA
L	Aapalampi	22/05/2018 10:00	21.98650202	21.42075459	22.61560792	0	5.044897335	220.0990026	22/05/2018	10:00:00	2018	5	66.792219	28.064618	Salla	2	27	expert	NA	NA
L	Aapalampi	22/05/2018 10:00	21.98650202	21.42075459	22.61560792	0	5.044897335	220.0990026	22/05/2018	10:00:00	2018	5	66.792367	28.067755	Salla	2	29	random	NA	NA
L	Aapalampi	22/05/2018 12:00	21.55682635	21.28047102	21.8974442	0	5.112902632	226.6216632	22/05/2018	12:00:00	2018	5	66.792601	28.0647	Salla	1	32	expert	NA	NA
L	Aapalampi	22/05/2018 12:00	21.55682635	21.28047102	21.8974442	0	5.112902632	226.6216632	22/05/2018	12:00:00	2018	5	66.792902	28.067922	Salla	1	30	random	NA	NA
L	Aapalampi	22/05/2018 12:00	21.55682635	21.28047102	21.8974442	0	5.112902632	226.6216632	22/05/2018	12:00:00	2018	5	66.792219	28.064618	Salla	2	27	expert	NA	NA
L	Aapalampi	22/05/2018 12:00	21.55682635	21.28047102	21.8974442	0	5.112902632	226.6216632	22/05/2018	12:00:00	2018	5	66.792367	28.067755	Salla	2	29	random	NA	NA
L	Aapalampi	22/05/2018 14:00	20.72611924	20.18473354	21.21353694	0	4.413683354	236.2376735	22/05/2018	14:00:00	2018	5	66.792601	28.0647	Salla	1	32	expert	NA	NA
L	Aapalampi	22/05/2018 14:00	20.72611924	20.18473354	21.21353694	0	4.413683354	236.2376735	22/05/2018	14:00:00	2018	5	66.792902	28.067922	Salla	1	30	random	NA	NA
L	Aapalampi	22/05/2018 14:00	20.72611924	20.18473354	21.21353694	0	4.413683354	236.2376735	22/05/2018	14:00:00	2018	5	66.792219	28.064618	Salla	2	27	expert	NA	NA
L	Aapalampi	22/05/2018 14:00	20.72611924	20.18473354	21.21353694	0	4.413683354	236.2376735	22/05/2018	14:00:00	2018	5	66.792367	28.067755	Salla	2	29	random	NA	NA
L	Aapalampi	22/05/2018 16:00	17.24097476	15.2761001	18.63296149	0	3.120213655	239.5074961	22/05/2018	16:00:00	2018	5	66.792601	28.0647	Salla	1	32	expert	NA	NA
L	Aapalampi	22/05/2018 16:00	17.24097476	15.2761001	18.63296149	0	3.120213655	239.5074961	22/05/2018	16:00:00	2018	5	66.792902	28.067922	Salla	1	30	random	NA	NA
L	Aapalampi	22/05/2018 16:00	17.24097476	15.2761001	18.63296149	0	3.120213655	239.5074961	22/05/2018	16:00:00	2018	5	66.792219	28.064618	Salla	2	27	expert	NA	NA
L	Aapalampi	22/05/2018 16:00	17.24097476	15.2761001	18.63296149	0	3.120213655	239.5074961	22/05/2018	16:00:00	2018	5	66.792367	28.067755	Salla	2	29	random	NA	NA
L	Aapalampi	22/05/2018 18:00	10.4209034	9.345985648	12.44238195	0	4.900766658	288.9965019	22/05/2018	18:00:00	2018	5	66.792601	28.0647	Salla	1	32	expert	NA	NA
L	Aapalampi	22/05/2018 18:00	10.4209034	9.345985648	12.44238195	0	4.900766658	288.9965019	22/05/2018	18:00:00	2018	5	66.792902	28.067922	Salla	1	30	random	NA	NA
L	Aapalampi	22/05/2018 18:00	10.4209034	9.345985648	12.44238195	0	4.900766658	288.9965019	22/05/2018	18:00:00	2018	5	66.792219	28.064618	Salla	2	27	expert	NA	NA
L	Aapalampi	22/05/2018 18:00	10.4209034	9.345985648	12.44238195	0	4.900766658	288.9965019	22/05/2018	18:00:00	2018	5	66.792367	28.067755	Salla	2	29	random	NA	NA
L	Aapalampi	22/05/2018 20:00	7.436307525	7.016998009	7.880895245	0	3.178633275	158.7013296	22/05/2018	20:00:00	2018	5	66.792601	28.0647	Salla	1	32	expert	NA	NA
L	Aapalampi	22/05/2018 20:00	7.436307525	7.016998009	7.880895245	0	3.178633275	158.7013296	22/05/2018	20:00:00	2018	5	66.792902	28.067922	Salla	1	30	random	NA	NA
L	Aapalampi	22/05/2018 20:00	7.436307525	7.016998009	7.880895245	0	3.178633275	158.7013296	22/05/2018	20:00:00	2018	5	66.792219	28.064618	Salla	2	27	expert	NA	NA
L	Aapalampi	22/05/2018 20:00	7.436307525	7.016998009	7.880895245	0	3.178633275	158.7013296	22/05/2018	20:00:00	2018	5	66.792367	28.067755	Salla	2	29	random	NA	NA
L	Aapalampi	22/05/2018 22:00	5.440969794	5.001514516	5.933703878	0	3.371635298	342.4014358	22/05/2018	22:00:00	2018	5	66.792601	28.0647	Salla	1	32	expert	NA	NA
L	Aapalampi	22/05/2018 22:00	5.440969794	5.001514516	5.933703878	0	3.371635298	342.4014358	22/05/2018	22:00:00	2018	5	66.792902	28.067922	Salla	1	30	random	NA	NA
L	Aapalampi	22/05/2018 22:00	5.440969794	5.001514516	5.933703878	0	3.371635298	342.4014358	22/05/2018	22:00:00	2018	5	66.792219	28.064618	Salla	2	27	expert	NA	NA
L	Aapalampi	22/05/2018 22:00	5.440969794	5.001514516	5.933703878	0	3.371635298	342.4014358	22/05/2018	22:00:00	2018	5	66.792367	28.067755	Salla	2	29	random	NA	NA
L	Aapalampi	23/05/2018 00:00	4.921253913	4.614545861	5.31006982	0	3.4405867	345.791441	23/05/2018	00:00:00	2018	5	66.792601	28.0647	Salla	1	32	expert	NA	NA
L	Aapalampi	23/05/2018 00:00	4.921253913	4.614545861	5.31006982	0	3.4405867	345.791441	23/05/2018	00:00:00	2018	5	66.792902	28.067922	Salla	1	30	random	NA	NA
L	Aapalampi	23/05/2018 00:00	4.921253913	4.614545861	5.31006982	0	3.4405867	345.791441	23/05/2018	00:00:00	2018	5	66.792219	28.064618	Salla	2	27	expert	NA	NA
L	Aapalampi	23/05/2018 00:00	4.921253913	4.614545861	5.31006982	0	3.4405867	345.791441	23/05/2018	00:00:00	2018	5	66.792367	28.067755	Salla	2	29	random	NA	NA
L	Aapalampi	23/05/2018 02:00	6.967413188	6.412397728	7.544090043	0	3.721945591	349.6799353	23/05/2018	02:00:00	2018	5	66.792601	28.0647	Salla	1	32	expert	NA	NA
L	Aapalampi	23/05/2018 02:00	6.967413188	6.412397728	7.544090043	0	3.721945591	349.6799353	23/05/2018	02:00:00	2018	5	66.792902	28.067922	Salla	1	30	random	NA	NA
L	Aapalampi	23/05/2018 02:00	6.967413188	6.412397728	7.544090043	0	3.721945591	349.6799353	23/05/2018	02:00:00	2018	5	66.792219	28.064618	Salla	2	27	expert	NA	NA
L	Aapalampi	23/05/2018 02:00	6.967413188	6.412397728	7.544090043	0	3.721945591	349.6799353	23/05/2018	02:00:00	2018	5	66.792367	28.067755	Salla	2	29	random	NA	NA
L	Aapalampi	23/05/2018 04:00	8.374435333	7.56520535	9.235932567	0	4.232574316	341.027462	23/05/2018	04:00:00	2018	5	66.792601	28.0647	Salla	1	32	expert	NA	NA
L	Aapalampi	23/05/2018 04:00	8.374435333	7.56520535	9.235932567	0	4.232574316	341.027462	23/05/2018	04:00:00	2018	5	66.792902	28.067922	Salla	1	30	random	NA	NA
L	Aapalampi	23/05/2018 04:00	8.374435333	7.56520535	9.235932567	0	4.232574316	341.027462	23/05/2018	04:00:00	2018	5	66.792219	28.064618	Salla	2	27	expert	NA	NA
L	Aapalampi	23/05/2018 04:00	8.374435333	7.56520535	9.235932567	0	4.232574316	341.027462	23/05/2018	04:00:00	2018	5	66.792367	28.067755	Salla	2	29	random	NA	NA
L	Aapalampi	23/05/2018 06:00	9.84228263	9.0001587	10.55763035	0	4.717010564	341.3208674	23/05/2018	06:00:00	2018	5	66.792601	28.0647	Salla	1	32	expert	NA	NA
L	Aapalampi	23/05/2018 06:00	9.84228263	9.0001587	10.55763035	0	4.717010564	341.3208674	23/05/2018	06:00:00	2018	5	66.792902	28.067922	Salla	1	30	random	NA	NA
L	Aapalampi	23/05/2018 06:00	9.84228263	9.0001587	10.55763035	0	4.717010564	341.3208674	23/05/2018	06:00:00	2018	5	66.792219	28.064618	Salla	2	27	expert	NA	NA
L	Aapalampi	23/05/2018 06:00	9.84228263	9.0001587	10.55763035	0	4.717010564	341.3208674	23/05/2018	06:00:00	2018	5	66.792367	28.067755	Salla	2	29	random	NA	NA
L	Aapalampi	23/05/2018 08:00	10.78071526	10.06130627	11.79330047	0	4.551911137	343.6386236	23/05/2018	08:00:00	2018	5	66.792601	28.0647	Salla	1	32	expert	NA	NA
L	Aapalampi	23/05/2018 08:00	10.78071526	10.06130627	11.79330047	0	4.551911137	343.6386236	23/05/2018	08:00:00	2018	5	66.792902	28.067922	Salla	1	30	random	NA	NA
L	Aapalampi	23/05/2018 08:00	10.78071526	10.06130627	11.79330047	0	4.551911137	343.6386236	23/05/2018	08:00:00	2018	5	66.792219	28.064618	Salla	2	27	expert	NA	NA
L	Aapalampi	23/05/2018 08:00	10.78071526	10.06130627	11.79330047	0	4.551911137	343.6386236	23/05/2018	08:00:00	2018	5	66.792367	28.067755	Salla	2	29	random	NA	NA
L	Aapalampi	23/05/2018 10:00	11.06108886	10.22944614	12.09927944	0	4.750451977	348.5642082	23/05/2018	10:00:00	2018	5	66.792601	28.0647	Salla	1	32	expert	NA	NA
L	Aapalampi	23/05/2018 10:00	11.06108886	10.22944614	12.09927944	0	4.750451977	348.5642082	23/05/2018	10:00:00	2018	5	66.792902	28.067922	Salla	1	30	random	NA	NA
L	Aapalampi	23/05/2018 10:00	11.06108886	10.22944614	12.09927944	0	4.750451977	348.5642082	23/05/2018	10:00:00	2018	5	66.792219	28.064618	Salla	2	27	expert	NA	NA
L	Aapalampi	23/05/2018 10:00	11.06108886	10.22944614	12.09927944	0	4.750451977	348.5642082	23/05/2018	10:00:00	2018	5	66.792367	28.067755	Salla	2	29	random	NA	NA
L	Aapalampi	23/05/2018 12:00	10.91756685	10.46502278	11.53522706	0	4.401035546	335.0739897	23/05/2018	12:00:00	2018	5	66.792601	28.0647	Salla	1	32	expert	NA	NA
L	Aapalampi	23/05/2018 12:00	10.91756685	10.46502278	11.53522706	0	4.401035546	335.0739897	23/05/2018	12:00:00	2018	5	66.792902	28.067922	Salla	1	30	random	NA	NA
L	Aapalampi	23/05/2018 12:00	10.91756685	10.46502278	11.53522706	0	4.401035546	335.0739897	23/05/2018	12:00:00	2018	5	66.792219	28.064618	Salla	2	27	expert	NA	NA
L	Aapalampi	23/05/2018 12:00	10.91756685	10.46502278	11.53522706	0	4.401035546	335.0739897	23/05/2018	12:00:00	2018	5	66.792367	28.067755	Salla	2	29	random	NA	NA
L	Aapalampi	23/05/2018 14:00	10.02807374	9.443992699	10.65365583	0	3.738193223	234.7778397	23/05/2018	14:00:00	2018	5	66.792601	28.0647	Salla	1	32	expert	NA	NA
L	Aapalampi	23/05/2018 14:00	10.02807374	9.443992699	10.65365583	0	3.738193223	234.7778397	23/05/2018	14:00:00	2018	5	66.792902	28.067922	Salla	1	30	random	NA	NA
L	Aapalampi	23/05/2018 14:00	10.02807374	9.443992699	10.65365583	0	3.738193223	234.7778397	23/05/2018	14:00:00	2018	5	66.792219	28.064618	Salla	2	27	expert	NA	NA
L	Aapalampi	23/05/2018 14:00	10.02807374	9.443992699	10.65365583	0	3.738193223	234.7778397	23/05/2018	14:00:00	2018	5	66.792367	28.067755	Salla	2	29	random	NA	NA
L	Aapalampi	23/05/2018 16:00	8.626883276	7.9757828	9.24701205	0	2.426582406	241.2944467	23/05/2018	16:00:00	2018	5	66.792601	28.0647	Salla	1	32	expert	NA	NA
L	Aapalampi	23/05/2018 16:00	8.626883276	7.9757828	9.24701205	0	2.426582406	241.2944467	23/05/2018	16:00:00	2018	5	66.792902	28.067922	Salla	1	30	random	NA	NA
L	Aapalampi	23/05/2018 16:00	8.626883276	7.9757828	9.24701205	0	2.426582406	241.2944467	23/05/2018	16:00:00	2018	5	66.792219	28.064618	Salla	2	27	expert	NA	NA
L	Aapalampi	23/05/2018 16:00	8.626883276	7.9757828	9.24701205	0	2.426582406	241.2944467	23/05/2018	16:00:00	2018	5	66.792367	28.067755	Salla	2	29	random	NA	NA
L	Aapalampi	23/05/2018 18:00	5.213067243	4.475103705	5.907712238	0	1.393760627	338.9830407	23/05/2018	18:00:00	2018	5	66.792601	28.0647	Salla	1	32	expert	NA	NA
L	Aapalampi	23/05/2018 18:00	5.213067243	4.475103705	5.907712238	0	1.393760627	338.9830407	23/05/2018	18:00:00	2018	5	66.792902	28.067922	Salla	1	30	random	NA	NA
L	Aapalampi	23/05/2018 18:00	5.213067243	4.475103705	5.907712238	0	1.393760627	338.9830407	23/05/2018	18:00:00	2018	5	66.792219	28.064618	Salla	2	27	expert	NA	NA
L	Aapalampi	23/05/2018 18:00	5.213067243	4.475103705	5.907712238	0	1.393760627	338.9830407	23/05/2018	18:00:00	2018	5	66.792367	28.067755	Salla	2	29	random	NA	NA
L	Aapalampi	23/05/2018 20:00	2.370617244	1.515702625	3.070037325	0	0.707711361	256.5683522	23/05/2018	20:00:00	2018	5	66.792601	28.0647	Salla	1	32	expert	NA	NA
L	Aapalampi	23/05/2018 20:00	2.370617244	1.515702625	3.070037325	0	0.707711361	256.5683522	23/05/2018	20:00:00	2018	5	66.792902	28.067922	Salla	1	30	random	NA	NA
L	Aapalampi	23/05/2018 20:00	2.370617244	1.515702625	3.070037325	0	0.707711361	256.5683522	23/05/2018	20:00:00	2018	5	66.792219	28.064618	Salla	2	27	expert	NA	NA
L	Aapalampi	23/05/2018 20:00	2.370617244	1.515702625	3.070037325	0	0.707711361	256.5683522	23/05/2018	20:00:00	2018	5	66.792367	28.067755	Salla	2	29	random	NA	NA
L	Aapalampi	23/05/2018 22:00	-0.074243916	-0.402662429	0.37549415	0	0.948746716	236.5123754	23/05/2018	22:00:00	2018	5	66.792601	28.0647	Salla	1	32	expert	NA	NA
L	Aapalampi	23/05/2018 22:00	-0.074243916	-0.402662429	0.37549415	0	0.948746716	236.5123754	23/05/2018	22:00:00	2018	5	66.792902	28.067922	Salla	1	30	random	NA	NA
L	Aapalampi	23/05/2018 22:00	-0.074243916	-0.402662429	0.37549415	0	0.948746716	236.5123754	23/05/2018	22:00:00	2018	5	66.792219	28.064618	Salla	2	27	expert	NA	NA
L	Aapalampi	23/05/2018 22:00	-0.074243916	-0.402662429	0.37549415	0	0.948746716	236.5123754	23/05/2018	22:00:00	2018	5	66.792367	28.067755	Salla	2	29	random	NA	NA
L	Aapalampi	24/05/2018 00:00	2.496907431	1.018916468	3.562970818	0	0.731024361	175.9541586	24/05/2018	00:00:00	2018	5	66.792601	28.0647	Salla	1	32	expert	NA	NA
L	Aapalampi	24/05/2018 00:00	2.496907431	1.018916468	3.562970818	0	0.731024361	175.9541586	24/05/2018	00:00:00	2018	5	66.792902	28.067922	Salla	1	30	random	NA	NA
L	Aapalampi	24/05/2018 00:00	2.496907431	1.018916468	3.562970818	0	0.731024361	175.9541586	24/05/2018	00:00:00	2018	5	66.792219	28.064618	Salla	2	27	expert	NA	NA
L	Aapalampi	24/05/2018 00:00	2.496907431	1.018916468	3.562970818	0	0.731024361	175.9541586	24/05/2018	00:00:00	2018	5	66.792367	28.067755	Salla	2	29	random	NA	NA
L	Aapalampi	24/05/2018 02:00	6.03102027	5.271382418	6.833360387	0	0.666023811	120.4972172	24/05/2018	02:00:00	2018	5	66.792601	28.0647	Salla	1	32	expert	NA	NA
L	Aapalampi	24/05/2018 02:00	6.03102027	5.271382418	6.833360387	0	0.666023811	120.4972172	24/05/2018	02:00:00	2018	5	66.792902	28.067922	Salla	1	30	random	NA	NA
L	Aapalampi	24/05/2018 02:00	6.03102027	5.271382418	6.833360387	0	0.666023811	120.4972172	24/05/2018	02:00:00	2018	5	66.792219	28.064618	Salla	2	27	expert	NA	NA
L	Aapalampi	24/05/2018 02:00	6.03102027	5.271382418	6.833360387	0	0.666023811	120.4972172	24/05/2018	02:00:00	2018	5	66.792367	28.067755	Salla	2	29	random	NA	NA
L	Aapalampi	24/05/2018 04:00	8.07698334	7.788120892	8.354752542	0	2.555018298	251.8593548	24/05/2018	04:00:00	2018	5	66.792601	28.0647	Salla	1	32	expert	NA	NA
L	Aapalampi	24/05/2018 04:00	8.07698334	7.788120892	8.354752542	0	2.555018298	251.8593548	24/05/2018	04:00:00	2018	5	66.792902	28.067922	Salla	1	30	random	NA	NA
L	Aapalampi	24/05/2018 04:00	8.07698334	7.788120892	8.354752542	0	2.555018298	251.8593548	24/05/2018	04:00:00	2018	5	66.792219	28.064618	Salla	2	27	expert	NA	NA
L	Aapalampi	24/05/2018 04:00	8.07698334	7.788120892	8.354752542	0	2.555018298	251.8593548	24/05/2018	04:00:00	2018	5	66.792367	28.067755	Salla	2	29	random	NA	NA
L	Aapalampi	24/05/2018 06:00	8.619665917	8.241940442	9.122941656	0	3.823790186	269.6501808	24/05/2018	06:00:00	2018	5	66.792601	28.0647	Salla	1	32	expert	NA	NA
L	Aapalampi	24/05/2018 06:00	8.619665917	8.241940442	9.122941656	0	3.823790186	269.6501808	24/05/2018	06:00:00	2018	5	66.792902	28.067922	Salla	1	30	random	NA	NA
L	Aapalampi	24/05/2018 06:00	8.619665917	8.241940442	9.122941656	0	3.823790186	269.6501808	24/05/2018	06:00:00	2018	5	66.792219	28.064618	Salla	2	27	expert	NA	NA
L	Aapalampi	24/05/2018 06:00	8.619665917	8.241940442	9.122941656	0	3.823790186	269.6501808	24/05/2018	06:00:00	2018	5	66.792367	28.067755	Salla	2	29	random	NA	NA
L	Aapalampi	24/05/2018 08:00	9.564792028	8.892084424	10.38451497	0	3.470936312	261.6812146	24/05/2018	08:00:00	2018	5	66.792601	28.0647	Salla	1	32	expert	NA	NA
L	Aapalampi	24/05/2018 08:00	9.564792028	8.892084424	10.38451497	0	3.470936312	261.6812146	24/05/2018	08:00:00	2018	5	66.792902	28.067922	Salla	1	30	random	NA	NA
L	Aapalampi	24/05/2018 08:00	9.564792028	8.892084424	10.38451497	0	3.470936312	261.6812146	24/05/2018	08:00:00	2018	5	66.792219	28.064618	Salla	2	27	expert	NA	NA
L	Aapalampi	24/05/2018 08:00	9.564792028	8.892084424	10.38451497	0	3.470936312	261.6812146	24/05/2018	08:00:00	2018	5	66.792367	28.067755	Salla	2	29	random	NA	NA
L	Aapalampi	24/05/2018 10:00	11.47434761	10.90901849	12.06900173	0	3.703328841	241.7421515	24/05/2018	10:00:00	2018	5	66.792601	28.0647	Salla	1	32	expert	NA	NA
L	Aapalampi	24/05/2018 10:00	11.47434761	10.90901849	12.06900173	0	3.703328841	241.7421515	24/05/2018	10:00:00	2018	5	66.792902	28.067922	Salla	1	30	random	NA	NA
L	Aapalampi	24/05/2018 10:00	11.47434761	10.90901849	12.06900173	0	3.703328841	241.7421515	24/05/2018	10:00:00	2018	5	66.792219	28.064618	Salla	2	27	expert	NA	NA
L	Aapalampi	24/05/2018 10:00	11.47434761	10.90901849	12.06900173	0	3.703328841	241.7421515	24/05/2018	10:00:00	2018	5	66.792367	28.067755	Salla	2	29	random	NA	NA
L	Aapalampi	24/05/2018 12:00	12.46901277	12.07554081	13.02201634	0	3.382923205	255.0823628	24/05/2018	12:00:00	2018	5	66.792601	28.0647	Salla	1	32	expert	NA	NA
L	Aapalampi	24/05/2018 12:00	12.46901277	12.07554081	13.02201634	0	3.382923205	255.0823628	24/05/2018	12:00:00	2018	5	66.792902	28.067922	Salla	1	30	random	NA	NA
L	Aapalampi	24/05/2018 12:00	12.46901277	12.07554081	13.02201634	0	3.382923205	255.0823628	24/05/2018	12:00:00	2018	5	66.792219	28.064618	Salla	2	27	expert	NA	NA
L	Aapalampi	24/05/2018 12:00	12.46901277	12.07554081	13.02201634	0	3.382923205	255.0823628	24/05/2018	12:00:00	2018	5	66.792367	28.067755	Salla	2	29	random	NA	NA
L	Aapalampi	24/05/2018 14:00	12.56741848	12.25483324	12.88996117	0	3.415978098	279.6583149	24/05/2018	14:00:00	2018	5	66.792601	28.0647	Salla	1	32	expert	NA	NA
L	Aapalampi	24/05/2018 14:00	12.56741848	12.25483324	12.88996117	0	3.415978098	279.6583149	24/05/2018	14:00:00	2018	5	66.792902	28.067922	Salla	1	30	random	NA	NA
L	Aapalampi	24/05/2018 14:00	12.56741848	12.25483324	12.88996117	0	3.415978098	279.6583149	24/05/2018	14:00:00	2018	5	66.792219	28.064618	Salla	2	27	expert	NA	NA
L	Aapalampi	24/05/2018 14:00	12.56741848	12.25483324	12.88996117	0	3.415978098	279.6583149	24/05/2018	14:00:00	2018	5	66.792367	28.067755	Salla	2	29	random	NA	NA
L	Aapalampi	24/05/2018 16:00	11.52943559	11.09244392	11.86368887	0	1.707165204	274.1827511	24/05/2018	16:00:00	2018	5	66.792601	28.0647	Salla	1	32	expert	NA	NA
L	Aapalampi	24/05/2018 16:00	11.52943559	11.09244392	11.86368887	0	1.707165204	274.1827511	24/05/2018	16:00:00	2018	5	66.792902	28.067922	Salla	1	30	random	NA	NA
L	Aapalampi	24/05/2018 16:00	11.52943559	11.09244392	11.86368887	0	1.707165204	274.1827511	24/05/2018	16:00:00	2018	5	66.792219	28.064618	Salla	2	27	expert	NA	NA
L	Aapalampi	24/05/2018 16:00	11.52943559	11.09244392	11.86368887	0	1.707165204	274.1827511	24/05/2018	16:00:00	2018	5	66.792367	28.067755	Salla	2	29	random	NA	NA
L	Aapalampi	24/05/2018 18:00	9.522332859	9.038204211	10.24894747	0	1.379985819	240.4073157	24/05/2018	18:00:00	2018	5	66.792601	28.0647	Salla	1	32	expert	NA	NA
L	Aapalampi	24/05/2018 18:00	9.522332859	9.038204211	10.24894747	0	1.379985819	240.4073157	24/05/2018	18:00:00	2018	5	66.792902	28.067922	Salla	1	30	random	NA	NA
L	Aapalampi	24/05/2018 18:00	9.522332859	9.038204211	10.24894747	0	1.379985819	240.4073157	24/05/2018	18:00:00	2018	5	66.792219	28.064618	Salla	2	27	expert	NA	NA
L	Aapalampi	24/05/2018 18:00	9.522332859	9.038204211	10.24894747	0	1.379985819	240.4073157	24/05/2018	18:00:00	2018	5	66.792367	28.067755	Salla	2	29	random	NA	NA
L	Aapalampi	24/05/2018 20:00	7.731593321	7.252300091	8.18338084	0	1.533140834	199.0002227	24/05/2018	20:00:00	2018	5	66.792601	28.0647	Salla	1	32	expert	NA	NA
L	Aapalampi	24/05/2018 20:00	7.731593321	7.252300091	8.18338084	0	1.533140834	199.0002227	24/05/2018	20:00:00	2018	5	66.792902	28.067922	Salla	1	30	random	NA	NA
L	Aapalampi	24/05/2018 20:00	7.731593321	7.252300091	8.18338084	0	1.533140834	199.0002227	24/05/2018	20:00:00	2018	5	66.792219	28.064618	Salla	2	27	expert	NA	NA
L	Aapalampi	24/05/2018 20:00	7.731593321	7.252300091	8.18338084	0	1.533140834	199.0002227	24/05/2018	20:00:00	2018	5	66.792367	28.067755	Salla	2	29	random	NA	NA
L	Aapalampi	24/05/2018 22:00	6.529586834	5.851867362	7.246154504	0	0.913137337	222.8756285	24/05/2018	22:00:00	2018	5	66.792601	28.0647	Salla	1	32	expert	NA	NA
L	Aapalampi	24/05/2018 22:00	6.529586834	5.851867362	7.246154504	0	0.913137337	222.8756285	24/05/2018	22:00:00	2018	5	66.792902	28.067922	Salla	1	30	random	NA	NA
L	Aapalampi	24/05/2018 22:00	6.529586834	5.851867362	7.246154504	0	0.913137337	222.8756285	24/05/2018	22:00:00	2018	5	66.792219	28.064618	Salla	2	27	expert	NA	NA
L	Aapalampi	24/05/2018 22:00	6.529586834	5.851867362	7.246154504	0	0.913137337	222.8756285	24/05/2018	22:00:00	2018	5	66.792367	28.067755	Salla	2	29	random	NA	NA
L	Aapalampi	25/05/2018 00:00	6.50991448	5.430362835	7.831771929	0	0.915402543	158.1309488	25/05/2018	00:00:00	2018	5	66.792601	28.0647	Salla	1	32	expert	NA	NA
L	Aapalampi	25/05/2018 00:00	6.50991448	5.430362835	7.831771929	0	0.915402543	158.1309488	25/05/2018	00:00:00	2018	5	66.792902	28.067922	Salla	1	30	random	NA	NA
L	Aapalampi	25/05/2018 00:00	6.50991448	5.430362835	7.831771929	0	0.915402543	158.1309488	25/05/2018	00:00:00	2018	5	66.792219	28.064618	Salla	2	27	expert	NA	NA
L	Aapalampi	25/05/2018 00:00	6.50991448	5.430362835	7.831771929	0	0.915402543	158.1309488	25/05/2018	00:00:00	2018	5	66.792367	28.067755	Salla	2	29	random	NA	NA
L	Aapalampi	25/05/2018 02:00	10.11327991	9.517508327	10.69372051	0	1.536762698	221.5527218	25/05/2018	02:00:00	2018	5	66.792601	28.0647	Salla	1	32	expert	NA	NA
L	Aapalampi	25/05/2018 02:00	10.11327991	9.517508327	10.69372051	0	1.536762698	221.5527218	25/05/2018	02:00:00	2018	5	66.792902	28.067922	Salla	1	30	random	NA	NA
L	Aapalampi	25/05/2018 02:00	10.11327991	9.517508327	10.69372051	0	1.536762698	221.5527218	25/05/2018	02:00:00	2018	5	66.792219	28.064618	Salla	2	27	expert	NA	NA
L	Aapalampi	25/05/2018 02:00	10.11327991	9.517508327	10.69372051	0	1.536762698	221.5527218	25/05/2018	02:00:00	2018	5	66.792367	28.067755	Salla	2	29	random	NA	NA
L	Aapalampi	25/05/2018 04:00	11.91867417	11.41892102	12.59702343	0	1.85297502	230.5976887	25/05/2018	04:00:00	2018	5	66.792601	28.0647	Salla	1	32	expert	NA	NA
L	Aapalampi	25/05/2018 04:00	11.91867417	11.41892102	12.59702343	0	1.85297502	230.5976887	25/05/2018	04:00:00	2018	5	66.792902	28.067922	Salla	1	30	random	NA	NA
L	Aapalampi	25/05/2018 04:00	11.91867417	11.41892102	12.59702343	0	1.85297502	230.5976887	25/05/2018	04:00:00	2018	5	66.792219	28.064618	Salla	2	27	expert	NA	NA
L	Aapalampi	25/05/2018 04:00	11.91867417	11.41892102	12.59702343	0	1.85297502	230.5976887	25/05/2018	04:00:00	2018	5	66.792367	28.067755	Salla	2	29	random	NA	NA
L	Aapalampi	25/05/2018 06:00	15.50936027	14.73960867	16.2274901	0	2.483040305	214.380726	25/05/2018	06:00:00	2018	5	66.792601	28.0647	Salla	1	32	expert	NA	NA
L	Aapalampi	25/05/2018 06:00	15.50936027	14.73960867	16.2274901	0	2.483040305	214.380726	25/05/2018	06:00:00	2018	5	66.792902	28.067922	Salla	1	30	random	NA	NA
L	Aapalampi	25/05/2018 06:00	15.50936027	14.73960867	16.2274901	0	2.483040305	214.380726	25/05/2018	06:00:00	2018	5	66.792219	28.064618	Salla	2	27	expert	NA	NA
L	Aapalampi	25/05/2018 06:00	15.50936027	14.73960867	16.2274901	0	2.483040305	214.380726	25/05/2018	06:00:00	2018	5	66.792367	28.067755	Salla	2	29	random	NA	NA
L	Aapalampi	25/05/2018 08:00	17.07904262	16.51156148	17.72955248	0	4.482882749	194.7563128	25/05/2018	08:00:00	2018	5	66.792601	28.0647	Salla	1	32	expert	NA	NA
L	Aapalampi	25/05/2018 08:00	17.07904262	16.51156148	17.72955248	0	4.482882749	194.7563128	25/05/2018	08:00:00	2018	5	66.792902	28.067922	Salla	1	30	random	NA	NA
L	Aapalampi	25/05/2018 08:00	17.07904262	16.51156148	17.72955248	0	4.482882749	194.7563128	25/05/2018	08:00:00	2018	5	66.792219	28.064618	Salla	2	27	expert	0	0
L	Aapalampi	25/05/2018 08:00	17.07904262	16.51156148	17.72955248	0	4.482882749	194.7563128	25/05/2018	08:00:00	2018	5	66.792367	28.067755	Salla	2	29	random	0	0
L	Aapalampi	25/05/2018 10:00	19.41494199	18.54039682	20.41580894	0	5.603369789	211.3644641	25/05/2018	10:00:00	2018	5	66.792601	28.0647	Salla	1	32	expert	NA	NA
L	Aapalampi	25/05/2018 10:00	19.41494199	18.54039682	20.41580894	0	5.603369789	211.3644641	25/05/2018	10:00:00	2018	5	66.792902	28.067922	Salla	1	30	random	0	0
L	Aapalampi	25/05/2018 10:00	19.41494199	18.54039682	20.41580894	0	5.603369789	211.3644641	25/05/2018	10:00:00	2018	5	66.792219	28.064618	Salla	2	27	expert	0	0
L	Aapalampi	25/05/2018 10:00	19.41494199	18.54039682	20.41580894	0	5.603369789	211.3644641	25/05/2018	10:00:00	2018	5	66.792367	28.067755	Salla	2	29	random	0	0
L	Aapalampi	25/05/2018 12:00	20.58247948	20.02355665	21.16631806	0	6.075028236	235.0014608	25/05/2018	12:00:00	2018	5	66.792601	28.0647	Salla	1	32	expert	0	0
L	Aapalampi	25/05/2018 12:00	20.58247948	20.02355665	21.16631806	0	6.075028236	235.0014608	25/05/2018	12:00:00	2018	5	66.792902	28.067922	Salla	1	30	random	0	0
L	Aapalampi	25/05/2018 12:00	20.58247948	20.02355665	21.16631806	0	6.075028236	235.0014608	25/05/2018	12:00:00	2018	5	66.792219	28.064618	Salla	2	27	expert	0	0
L	Aapalampi	25/05/2018 12:00	20.58247948	20.02355665	21.16631806	0	6.075028236	235.0014608	25/05/2018	12:00:00	2018	5	66.792367	28.067755	Salla	2	29	random	0	0
L	Aapalampi	25/05/2018 14:00	20.11709919	19.56701406	20.53493003	0	5.383060441	239.7338947	25/05/2018	14:00:00	2018	5	66.792601	28.0647	Salla	1	32	expert	0	0
L	Aapalampi	25/05/2018 14:00	20.11709919	19.56701406	20.53493003	0	5.383060441	239.7338947	25/05/2018	14:00:00	2018	5	66.792902	28.067922	Salla	1	30	random	0	0
L	Aapalampi	25/05/2018 14:00	20.11709919	19.56701406	20.53493003	0	5.383060441	239.7338947	25/05/2018	14:00:00	2018	5	66.792219	28.064618	Salla	2	27	expert	0	0
L	Aapalampi	25/05/2018 14:00	20.11709919	19.56701406	20.53493003	0	5.383060441	239.7338947	25/05/2018	14:00:00	2018	5	66.792367	28.067755	Salla	2	29	random	0	0
L	Aapalampi	25/05/2018 16:00	17.77534569	17.1798227	18.62611303	0	4.507501802	223.1437065	25/05/2018	16:00:00	2018	5	66.792601	28.0647	Salla	1	32	expert	0	0
L	Aapalampi	25/05/2018 16:00	17.77534569	17.1798227	18.62611303	0	4.507501802	223.1437065	25/05/2018	16:00:00	2018	5	66.792902	28.067922	Salla	1	30	random	0	0
L	Aapalampi	25/05/2018 16:00	17.77534569	17.1798227	18.62611303	0	4.507501802	223.1437065	25/05/2018	16:00:00	2018	5	66.792219	28.064618	Salla	2	27	expert	0	0
L	Aapalampi	25/05/2018 16:00	17.77534569	17.1798227	18.62611303	0	4.507501802	223.1437065	25/05/2018	16:00:00	2018	5	66.792367	28.067755	Salla	2	29	random	0	0
L	Aapalampi	25/05/2018 18:00	14.93012711	14.34374005	15.68985845	0	5.261649855	230.7981659	25/05/2018	18:00:00	2018	5	66.792601	28.0647	Salla	1	32	expert	0	0
L	Aapalampi	25/05/2018 18:00	14.93012711	14.34374005	15.68985845	0	5.261649855	230.7981659	25/05/2018	18:00:00	2018	5	66.792902	28.067922	Salla	1	30	random	0	0
L	Aapalampi	25/05/2018 18:00	14.93012711	14.34374005	15.68985845	0	5.261649855	230.7981659	25/05/2018	18:00:00	2018	5	66.792219	28.064618	Salla	2	27	expert	0	0
L	Aapalampi	25/05/2018 18:00	14.93012711	14.34374005	15.68985845	0	5.261649855	230.7981659	25/05/2018	18:00:00	2018	5	66.792367	28.067755	Salla	2	29	random	0	0
L	Aapalampi	25/05/2018 20:00	12.02677654	11.27461552	12.77121619	0	4.312728222	255.0817056	25/05/2018	20:00:00	2018	5	66.792601	28.0647	Salla	1	32	expert	0	0
L	Aapalampi	25/05/2018 20:00	12.02677654	11.27461552	12.77121619	0	4.312728222	255.0817056	25/05/2018	20:00:00	2018	5	66.792902	28.067922	Salla	1	30	random	0	0
L	Aapalampi	25/05/2018 20:00	12.02677654	11.27461552	12.77121619	0	4.312728222	255.0817056	25/05/2018	20:00:00	2018	5	66.792219	28.064618	Salla	2	27	expert	0	0
L	Aapalampi	25/05/2018 20:00	12.02677654	11.27461552	12.77121619	0	4.312728222	255.0817056	25/05/2018	20:00:00	2018	5	66.792367	28.067755	Salla	2	29	random	0	0
L	Aapalampi	25/05/2018 22:00	9.809720111	9.390425156	10.33599224	0	4.079768212	251.5543455	25/05/2018	22:00:00	2018	5	66.792601	28.0647	Salla	1	32	expert	0	0
L	Aapalampi	25/05/2018 22:00	9.809720111	9.390425156	10.33599224	0	4.079768212	251.5543455	25/05/2018	22:00:00	2018	5	66.792902	28.067922	Salla	1	30	random	0	0
L	Aapalampi	25/05/2018 22:00	9.809720111	9.390425156	10.33599224	0	4.079768212	251.5543455	25/05/2018	22:00:00	2018	5	66.792219	28.064618	Salla	2	27	expert	0	0
L	Aapalampi	25/05/2018 22:00	9.809720111	9.390425156	10.33599224	0	4.079768212	251.5543455	25/05/2018	22:00:00	2018	5	66.792367	28.067755	Salla	2	29	random	0	0
L	Aapalampi	26/05/2018 00:00	10.31460991	9.219994101	11.03792294	0	3.646789799	307.527042	26/05/2018	00:00:00	2018	5	66.792601	28.0647	Salla	1	32	expert	0	0
L	Aapalampi	26/05/2018 00:00	10.31460991	9.219994101	11.03792294	0	3.646789799	307.527042	26/05/2018	00:00:00	2018	5	66.792902	28.067922	Salla	1	30	random	0	0
L	Aapalampi	26/05/2018 00:00	10.31460991	9.219994101	11.03792294	0	3.646789799	307.527042	26/05/2018	00:00:00	2018	5	66.792219	28.064618	Salla	2	27	expert	0	0
L	Aapalampi	26/05/2018 00:00	10.31460991	9.219994101	11.03792294	0	3.646789799	307.527042	26/05/2018	00:00:00	2018	5	66.792367	28.067755	Salla	2	29	random	0	0
L	Aapalampi	26/05/2018 02:00	11.71342324	11.42298283	11.99922295	0	4.817236778	302.2923902	26/05/2018	02:00:00	2018	5	66.792601	28.0647	Salla	1	32	expert	0	0
L	Aapalampi	26/05/2018 02:00	11.71342324	11.42298283	11.99922295	0	4.817236778	302.2923902	26/05/2018	02:00:00	2018	5	66.792902	28.067922	Salla	1	30	random	0	0
L	Aapalampi	26/05/2018 02:00	11.71342324	11.42298283	11.99922295	0	4.817236778	302.2923902	26/05/2018	02:00:00	2018	5	66.792219	28.064618	Salla	2	27	expert	0	0
L	Aapalampi	26/05/2018 02:00	11.71342324	11.42298283	11.99922295	0	4.817236778	302.2923902	26/05/2018	02:00:00	2018	5	66.792367	28.067755	Salla	2	29	random	0	0
L	Aapalampi	26/05/2018 04:00	12.28744634	11.75284596	12.88421406	0	6.648900726	304.7444132	26/05/2018	04:00:00	2018	5	66.792601	28.0647	Salla	1	32	expert	0	0
L	Aapalampi	26/05/2018 04:00	12.28744634	11.75284596	12.88421406	0	6.648900726	304.7444132	26/05/2018	04:00:00	2018	5	66.792902	28.067922	Salla	1	30	random	0	0
L	Aapalampi	26/05/2018 04:00	12.28744634	11.75284596	12.88421406	0	6.648900726	304.7444132	26/05/2018	04:00:00	2018	5	66.792219	28.064618	Salla	2	27	expert	0	0
L	Aapalampi	26/05/2018 04:00	12.28744634	11.75284596	12.88421406	0	6.648900726	304.7444132	26/05/2018	04:00:00	2018	5	66.792367	28.067755	Salla	2	29	random	0	0
L	Aapalampi	26/05/2018 06:00	12.99886339	12.48687364	13.56717708	0	7.405792197	304.5868041	26/05/2018	06:00:00	2018	5	66.792601	28.0647	Salla	1	32	expert	0	0
L	Aapalampi	26/05/2018 06:00	12.99886339	12.48687364	13.56717708	0	7.405792197	304.5868041	26/05/2018	06:00:00	2018	5	66.792902	28.067922	Salla	1	30	random	0	0
L	Aapalampi	26/05/2018 06:00	12.99886339	12.48687364	13.56717708	0	7.405792197	304.5868041	26/05/2018	06:00:00	2018	5	66.792219	28.064618	Salla	2	27	expert	0	0
L	Aapalampi	26/05/2018 06:00	12.99886339	12.48687364	13.56717708	0	7.405792197	304.5868041	26/05/2018	06:00:00	2018	5	66.792367	28.067755	Salla	2	29	random	0	0
L	Aapalampi	26/05/2018 08:00	13.87045894	13.21289169	14.50693734	0	7.322420879	299.6858783	26/05/2018	08:00:00	2018	5	66.792601	28.0647	Salla	1	32	expert	0	0
L	Aapalampi	26/05/2018 08:00	13.87045894	13.21289169	14.50693734	0	7.322420879	299.6858783	26/05/2018	08:00:00	2018	5	66.792902	28.067922	Salla	1	30	random	0	0
L	Aapalampi	26/05/2018 08:00	13.87045894	13.21289169	14.50693734	0	7.322420879	299.6858783	26/05/2018	08:00:00	2018	5	66.792219	28.064618	Salla	2	27	expert	0	0
L	Aapalampi	26/05/2018 08:00	13.87045894	13.21289169	14.50693734	0	7.322420879	299.6858783	26/05/2018	08:00:00	2018	5	66.792367	28.067755	Salla	2	29	random	0	0
L	Aapalampi	26/05/2018 10:00	14.64668379	14.11107473	15.41542236	0	6.919390386	298.3265696	26/05/2018	10:00:00	2018	5	66.792601	28.0647	Salla	1	32	expert	0	0
L	Aapalampi	26/05/2018 10:00	14.64668379	14.11107473	15.41542236	0	6.919390386	298.3265696	26/05/2018	10:00:00	2018	5	66.792902	28.067922	Salla	1	30	random	0	0
L	Aapalampi	26/05/2018 10:00	14.64668379	14.11107473	15.41542236	0	6.919390386	298.3265696	26/05/2018	10:00:00	2018	5	66.792219	28.064618	Salla	2	27	expert	0	0
L	Aapalampi	26/05/2018 10:00	14.64668379	14.11107473	15.41542236	0	6.919390386	298.3265696	26/05/2018	10:00:00	2018	5	66.792367	28.067755	Salla	2	29	random	0	0
L	Aapalampi	26/05/2018 12:00	14.79346869	14.22499883	15.39814733	0	7.463037281	299.951609	26/05/2018	12:00:00	2018	5	66.792601	28.0647	Salla	1	32	expert	0	0
L	Aapalampi	26/05/2018 12:00	14.79346869	14.22499883	15.39814733	0	7.463037281	299.951609	26/05/2018	12:00:00	2018	5	66.792902	28.067922	Salla	1	30	random	0	0
L	Aapalampi	26/05/2018 12:00	14.79346869	14.22499883	15.39814733	0	7.463037281	299.951609	26/05/2018	12:00:00	2018	5	66.792219	28.064618	Salla	2	27	expert	0	0
L	Aapalampi	26/05/2018 12:00	14.79346869	14.22499883	15.39814733	0	7.463037281	299.951609	26/05/2018	12:00:00	2018	5	66.792367	28.067755	Salla	2	29	random	0	0
L	Aapalampi	26/05/2018 14:00	13.75683593	13.23833582	14.41283595	0	7.013161287	308.2562472	26/05/2018	14:00:00	2018	5	66.792601	28.0647	Salla	1	32	expert	0	0
L	Aapalampi	26/05/2018 14:00	13.75683593	13.23833582	14.41283595	0	7.013161287	308.2562472	26/05/2018	14:00:00	2018	5	66.792902	28.067922	Salla	1	30	random	0	0
L	Aapalampi	26/05/2018 14:00	13.75683593	13.23833582	14.41283595	0	7.013161287	308.2562472	26/05/2018	14:00:00	2018	5	66.792219	28.064618	Salla	2	27	expert	0	0
L	Aapalampi	26/05/2018 14:00	13.75683593	13.23833582	14.41283595	0	7.013161287	308.2562472	26/05/2018	14:00:00	2018	5	66.792367	28.067755	Salla	2	29	random	0	0
L	Aapalampi	26/05/2018 16:00	11.36632855	10.6533509	12.10263973	0	6.56859849	323.8387975	26/05/2018	16:00:00	2018	5	66.792601	28.0647	Salla	1	32	expert	0	0
L	Aapalampi	26/05/2018 16:00	11.36632855	10.6533509	12.10263973	0	6.56859849	323.8387975	26/05/2018	16:00:00	2018	5	66.792902	28.067922	Salla	1	30	random	0	0
L	Aapalampi	26/05/2018 16:00	11.36632855	10.6533509	12.10263973	0	6.56859849	323.8387975	26/05/2018	16:00:00	2018	5	66.792219	28.064618	Salla	2	27	expert	0	0
L	Aapalampi	26/05/2018 16:00	11.36632855	10.6533509	12.10263973	0	6.56859849	323.8387975	26/05/2018	16:00:00	2018	5	66.792367	28.067755	Salla	2	29	random	0	0
L	Aapalampi	26/05/2018 18:00	8.099923514	7.382427371	8.878101134	0	4.998624465	319.467777	26/05/2018	18:00:00	2018	5	66.792601	28.0647	Salla	1	32	expert	0	0
L	Aapalampi	26/05/2018 18:00	8.099923514	7.382427371	8.878101134	0	4.998624465	319.467777	26/05/2018	18:00:00	2018	5	66.792902	28.067922	Salla	1	30	random	0	0
L	Aapalampi	26/05/2018 18:00	8.099923514	7.382427371	8.878101134	0	4.998624465	319.467777	26/05/2018	18:00:00	2018	5	66.792219	28.064618	Salla	2	27	expert	0	0
L	Aapalampi	26/05/2018 18:00	8.099923514	7.382427371	8.878101134	0	4.998624465	319.467777	26/05/2018	18:00:00	2018	5	66.792367	28.067755	Salla	2	29	random	0	0
L	Aapalampi	26/05/2018 20:00	5.159499407	4.543366292	5.82560723	0	4.922948403	304.3686221	26/05/2018	20:00:00	2018	5	66.792601	28.0647	Salla	1	32	expert	0	0
L	Aapalampi	26/05/2018 20:00	5.159499407	4.543366292	5.82560723	0	4.922948403	304.3686221	26/05/2018	20:00:00	2018	5	66.792902	28.067922	Salla	1	30	random	0	0
L	Aapalampi	26/05/2018 20:00	5.159499407	4.543366292	5.82560723	0	4.922948403	304.3686221	26/05/2018	20:00:00	2018	5	66.792219	28.064618	Salla	2	27	expert	0	0
L	Aapalampi	26/05/2018 20:00	5.159499407	4.543366292	5.82560723	0	4.922948403	304.3686221	26/05/2018	20:00:00	2018	5	66.792367	28.067755	Salla	2	29	random	0	0
L	Aapalampi	26/05/2018 22:00	4.659941784	4.463615759	4.931151686	0	4.91769372	311.2116395	26/05/2018	22:00:00	2018	5	66.792601	28.0647	Salla	1	32	expert	0	0
L	Aapalampi	26/05/2018 22:00	4.659941784	4.463615759	4.931151686	0	4.91769372	311.2116395	26/05/2018	22:00:00	2018	5	66.792902	28.067922	Salla	1	30	random	0	0
L	Aapalampi	26/05/2018 22:00	4.659941784	4.463615759	4.931151686	0	4.91769372	311.2116395	26/05/2018	22:00:00	2018	5	66.792219	28.064618	Salla	2	27	expert	0	0
L	Aapalampi	26/05/2018 22:00	4.659941784	4.463615759	4.931151686	0	4.91769372	311.2116395	26/05/2018	22:00:00	2018	5	66.792367	28.067755	Salla	2	29	random	0	0
L	Aapalampi	27/05/2018 00:00	5.248190013	5.086313626	5.455659649	0	5.389511182	325.5006052	27/05/2018	00:00:00	2018	5	66.792601	28.0647	Salla	1	32	expert	0	0
L	Aapalampi	27/05/2018 00:00	5.248190013	5.086313626	5.455659649	0	5.389511182	325.5006052	27/05/2018	00:00:00	2018	5	66.792902	28.067922	Salla	1	30	random	0	0
L	Aapalampi	27/05/2018 00:00	5.248190013	5.086313626	5.455659649	0	5.389511182	325.5006052	27/05/2018	00:00:00	2018	5	66.792219	28.064618	Salla	2	27	expert	0	0
L	Aapalampi	27/05/2018 00:00	5.248190013	5.086313626	5.455659649	0	5.389511182	325.5006052	27/05/2018	00:00:00	2018	5	66.792367	28.067755	Salla	2	29	random	0	0
L	Aapalampi	27/05/2018 02:00	6.344079906	5.93791282	6.849394552	0	5.807186498	334.0669669	27/05/2018	02:00:00	2018	5	66.792601	28.0647	Salla	1	32	expert	0	0
L	Aapalampi	27/05/2018 02:00	6.344079906	5.93791282	6.849394552	0	5.807186498	334.0669669	27/05/2018	02:00:00	2018	5	66.792902	28.067922	Salla	1	30	random	0	0
L	Aapalampi	27/05/2018 02:00	6.344079906	5.93791282	6.849394552	0	5.807186498	334.0669669	27/05/2018	02:00:00	2018	5	66.792219	28.064618	Salla	2	27	expert	0	0
L	Aapalampi	27/05/2018 02:00	6.344079906	5.93791282	6.849394552	0	5.807186498	334.0669669	27/05/2018	02:00:00	2018	5	66.792367	28.067755	Salla	2	29	random	0	0
L	Aapalampi	27/05/2018 04:00	7.985967209	7.346697389	8.736400595	0	5.761705975	329.4554044	27/05/2018	04:00:00	2018	5	66.792601	28.0647	Salla	1	32	expert	0	0
L	Aapalampi	27/05/2018 04:00	7.985967209	7.346697389	8.736400595	0	5.761705975	329.4554044	27/05/2018	04:00:00	2018	5	66.792902	28.067922	Salla	1	30	random	0	0
L	Aapalampi	27/05/2018 04:00	7.985967209	7.346697389	8.736400595	0	5.761705975	329.4554044	27/05/2018	04:00:00	2018	5	66.792219	28.064618	Salla	2	27	expert	0	0
L	Aapalampi	27/05/2018 04:00	7.985967209	7.346697389	8.736400595	0	5.761705975	329.4554044	27/05/2018	04:00:00	2018	5	66.792367	28.067755	Salla	2	29	random	0	0
L	Aapalampi	27/05/2018 06:00	9.457930397	8.682749394	10.23736758	0	4.865922223	323.9493897	27/05/2018	06:00:00	2018	5	66.792601	28.0647	Salla	1	32	expert	0	0
L	Aapalampi	27/05/2018 06:00	9.457930397	8.682749394	10.23736758	0	4.865922223	323.9493897	27/05/2018	06:00:00	2018	5	66.792902	28.067922	Salla	1	30	random	0	0
L	Aapalampi	27/05/2018 06:00	9.457930397	8.682749394	10.23736758	0	4.865922223	323.9493897	27/05/2018	06:00:00	2018	5	66.792219	28.064618	Salla	2	27	expert	0	0
L	Aapalampi	27/05/2018 06:00	9.457930397	8.682749394	10.23736758	0	4.865922223	323.9493897	27/05/2018	06:00:00	2018	5	66.792367	28.067755	Salla	2	29	random	0	0
L	Aapalampi	27/05/2018 08:00	10.95222125	10.02841218	11.92577209	0	4.734379144	316.6091374	27/05/2018	08:00:00	2018	5	66.792601	28.0647	Salla	1	32	expert	0	0
L	Aapalampi	27/05/2018 08:00	10.95222125	10.02841218	11.92577209	0	4.734379144	316.6091374	27/05/2018	08:00:00	2018	5	66.792902	28.067922	Salla	1	30	random	0	0
L	Aapalampi	27/05/2018 08:00	10.95222125	10.02841218	11.92577209	0	4.734379144	316.6091374	27/05/2018	08:00:00	2018	5	66.792219	28.064618	Salla	2	27	expert	0	0
L	Aapalampi	27/05/2018 08:00	10.95222125	10.02841218	11.92577209	0	4.734379144	316.6091374	27/05/2018	08:00:00	2018	5	66.792367	28.067755	Salla	2	29	random	0	0
L	Aapalampi	27/05/2018 10:00	12.48556707	11.67938928	13.24153726	0	4.902966872	314.4689543	27/05/2018	10:00:00	2018	5	66.792601	28.0647	Salla	1	32	expert	0	0
L	Aapalampi	27/05/2018 10:00	12.48556707	11.67938928	13.24153726	0	4.902966872	314.4689543	27/05/2018	10:00:00	2018	5	66.792902	28.067922	Salla	1	30	random	0	0
L	Aapalampi	27/05/2018 10:00	12.48556707	11.67938928	13.24153726	0	4.902966872	314.4689543	27/05/2018	10:00:00	2018	5	66.792219	28.064618	Salla	2	27	expert	0	0
L	Aapalampi	27/05/2018 10:00	12.48556707	11.67938928	13.24153726	0	4.902966872	314.4689543	27/05/2018	10:00:00	2018	5	66.792367	28.067755	Salla	2	29	random	0	0
L	Aapalampi	27/05/2018 12:00	12.84392653	12.43260363	13.35568437	0	4.711258672	293.7702182	27/05/2018	12:00:00	2018	5	66.792601	28.0647	Salla	1	32	expert	0	0
L	Aapalampi	27/05/2018 12:00	12.84392653	12.43260363	13.35568437	0	4.711258672	293.7702182	27/05/2018	12:00:00	2018	5	66.792902	28.067922	Salla	1	30	random	0	0
L	Aapalampi	27/05/2018 12:00	12.84392653	12.43260363	13.35568437	0	4.711258672	293.7702182	27/05/2018	12:00:00	2018	5	66.792219	28.064618	Salla	2	27	expert	0	0
L	Aapalampi	27/05/2018 12:00	12.84392653	12.43260363	13.35568437	0	4.711258672	293.7702182	27/05/2018	12:00:00	2018	5	66.792367	28.067755	Salla	2	29	random	0	0
L	Aapalampi	27/05/2018 14:00	12.65278123	12.49108195	12.91387669	0	4.091924915	289.1818037	27/05/2018	14:00:00	2018	5	66.792601	28.0647	Salla	1	32	expert	0	0
L	Aapalampi	27/05/2018 14:00	12.65278123	12.49108195	12.91387669	0	4.091924915	289.1818037	27/05/2018	14:00:00	2018	5	66.792902	28.067922	Salla	1	30	random	0	0
L	Aapalampi	27/05/2018 14:00	12.65278123	12.49108195	12.91387669	0	4.091924915	289.1818037	27/05/2018	14:00:00	2018	5	66.792219	28.064618	Salla	2	27	expert	0	0
L	Aapalampi	27/05/2018 14:00	12.65278123	12.49108195	12.91387669	0	4.091924915	289.1818037	27/05/2018	14:00:00	2018	5	66.792367	28.067755	Salla	2	29	random	0	0
L	Aapalampi	27/05/2018 16:00	11.83385613	11.36193456	12.23285385	0	3.14460962	256.6075603	27/05/2018	16:00:00	2018	5	66.792601	28.0647	Salla	1	32	expert	0	0
L	Aapalampi	27/05/2018 16:00	11.83385613	11.36193456	12.23285385	0	3.14460962	256.6075603	27/05/2018	16:00:00	2018	5	66.792902	28.067922	Salla	1	30	random	0	0
L	Aapalampi	27/05/2018 16:00	11.83385613	11.36193456	12.23285385	0	3.14460962	256.6075603	27/05/2018	16:00:00	2018	5	66.792219	28.064618	Salla	2	27	expert	0	0
L	Aapalampi	27/05/2018 16:00	11.83385613	11.36193456	12.23285385	0	3.14460962	256.6075603	27/05/2018	16:00:00	2018	5	66.792367	28.067755	Salla	2	29	random	0	0
L	Aapalampi	27/05/2018 18:00	10.45711888	10.26449821	10.76199815	0	3.137428148	267.8353983	27/05/2018	18:00:00	2018	5	66.792601	28.0647	Salla	1	32	expert	0	0
L	Aapalampi	27/05/2018 18:00	10.45711888	10.26449821	10.76199815	0	3.137428148	267.8353983	27/05/2018	18:00:00	2018	5	66.792902	28.067922	Salla	1	30	random	0	0
L	Aapalampi	27/05/2018 18:00	10.45711888	10.26449821	10.76199815	0	3.137428148	267.8353983	27/05/2018	18:00:00	2018	5	66.792219	28.064618	Salla	2	27	expert	0	0
L	Aapalampi	27/05/2018 18:00	10.45711888	10.26449821	10.76199815	0	3.137428148	267.8353983	27/05/2018	18:00:00	2018	5	66.792367	28.067755	Salla	2	29	random	0	0
L	Aapalampi	27/05/2018 20:00	9.741775067	9.460183498	10.09374698	0	2.992721673	252.4482475	27/05/2018	20:00:00	2018	5	66.792601	28.0647	Salla	1	32	expert	0	0
L	Aapalampi	27/05/2018 20:00	9.741775067	9.460183498	10.09374698	0	2.992721673	252.4482475	27/05/2018	20:00:00	2018	5	66.792902	28.067922	Salla	1	30	random	0	0
L	Aapalampi	27/05/2018 20:00	9.741775067	9.460183498	10.09374698	0	2.992721673	252.4482475	27/05/2018	20:00:00	2018	5	66.792219	28.064618	Salla	2	27	expert	0	0
L	Aapalampi	27/05/2018 20:00	9.741775067	9.460183498	10.09374698	0	2.992721673	252.4482475	27/05/2018	20:00:00	2018	5	66.792367	28.067755	Salla	2	29	random	0	0
L	Aapalampi	27/05/2018 22:00	9.047534543	8.579319882	9.401465456	0	3.242713371	236.7151492	27/05/2018	22:00:00	2018	5	66.792601	28.0647	Salla	1	32	expert	0	0
L	Aapalampi	27/05/2018 22:00	9.047534543	8.579319882	9.401465456	0	3.242713371	236.7151492	27/05/2018	22:00:00	2018	5	66.792902	28.067922	Salla	1	30	random	0	0
L	Aapalampi	27/05/2018 22:00	9.047534543	8.579319882	9.401465456	0	3.242713371	236.7151492	27/05/2018	22:00:00	2018	5	66.792219	28.064618	Salla	2	27	expert	0	0
L	Aapalampi	27/05/2018 22:00	9.047534543	8.579319882	9.401465456	0	3.242713371	236.7151492	27/05/2018	22:00:00	2018	5	66.792367	28.067755	Salla	2	29	random	0	0
L	Aapalampi	28/05/2018 00:00	9.481845554	8.917929189	10.12802058	0	4.084137771	248.6280346	28/05/2018	00:00:00	2018	5	66.792601	28.0647	Salla	1	32	expert	0	0
L	Aapalampi	28/05/2018 00:00	9.481845554	8.917929189	10.12802058	0	4.084137771	248.6280346	28/05/2018	00:00:00	2018	5	66.792902	28.067922	Salla	1	30	random	0	0
L	Aapalampi	28/05/2018 00:00	9.481845554	8.917929189	10.12802058	0	4.084137771	248.6280346	28/05/2018	00:00:00	2018	5	66.792219	28.064618	Salla	2	27	expert	0	0
L	Aapalampi	28/05/2018 00:00	9.481845554	8.917929189	10.12802058	0	4.084137771	248.6280346	28/05/2018	00:00:00	2018	5	66.792367	28.067755	Salla	2	29	random	0	0
L	Aapalampi	28/05/2018 02:00	11.5502529	10.98020278	12.19190692	0	4.207086322	258.158068	28/05/2018	02:00:00	2018	5	66.792601	28.0647	Salla	1	32	expert	0	0
L	Aapalampi	28/05/2018 02:00	11.5502529	10.98020278	12.19190692	0	4.207086322	258.158068	28/05/2018	02:00:00	2018	5	66.792902	28.067922	Salla	1	30	random	0	0
L	Aapalampi	28/05/2018 02:00	11.5502529	10.98020278	12.19190692	0	4.207086322	258.158068	28/05/2018	02:00:00	2018	5	66.792219	28.064618	Salla	2	27	expert	0	0
L	Aapalampi	28/05/2018 02:00	11.5502529	10.98020278	12.19190692	0	4.207086322	258.158068	28/05/2018	02:00:00	2018	5	66.792367	28.067755	Salla	2	29	random	0	0
L	Aapalampi	28/05/2018 04:00	13.44502436	12.66032581	14.31891528	0	4.355913586	247.3329076	28/05/2018	04:00:00	2018	5	66.792601	28.0647	Salla	1	32	expert	0	0
L	Aapalampi	28/05/2018 04:00	13.44502436	12.66032581	14.31891528	0	4.355913586	247.3329076	28/05/2018	04:00:00	2018	5	66.792902	28.067922	Salla	1	30	random	0	0
L	Aapalampi	28/05/2018 04:00	13.44502436	12.66032581	14.31891528	0	4.355913586	247.3329076	28/05/2018	04:00:00	2018	5	66.792219	28.064618	Salla	2	27	expert	0	0
L	Aapalampi	28/05/2018 04:00	13.44502436	12.66032581	14.31891528	0	4.355913586	247.3329076	28/05/2018	04:00:00	2018	5	66.792367	28.067755	Salla	2	29	random	0	0
L	Aapalampi	28/05/2018 06:00	15.65554265	14.77200932	16.49011163	0	4.998263054	253.2906945	28/05/2018	06:00:00	2018	5	66.792601	28.0647	Salla	1	32	expert	0	0
L	Aapalampi	28/05/2018 06:00	15.65554265	14.77200932	16.49011163	0	4.998263054	253.2906945	28/05/2018	06:00:00	2018	5	66.792902	28.067922	Salla	1	30	random	0	0
L	Aapalampi	28/05/2018 06:00	15.65554265	14.77200932	16.49011163	0	4.998263054	253.2906945	28/05/2018	06:00:00	2018	5	66.792219	28.064618	Salla	2	27	expert	0	0
L	Aapalampi	28/05/2018 06:00	15.65554265	14.77200932	16.49011163	0	4.998263054	253.2906945	28/05/2018	06:00:00	2018	5	66.792367	28.067755	Salla	2	29	random	0	0
L	Aapalampi	28/05/2018 08:00	17.87582868	17.00755341	18.60764906	0	5.028045837	251.002625	28/05/2018	08:00:00	2018	5	66.792601	28.0647	Salla	1	32	expert	0	0
L	Aapalampi	28/05/2018 08:00	17.87582868	17.00755341	18.60764906	0	5.028045837	251.002625	28/05/2018	08:00:00	2018	5	66.792902	28.067922	Salla	1	30	random	0	0
L	Aapalampi	28/05/2018 08:00	17.87582868	17.00755341	18.60764906	0	5.028045837	251.002625	28/05/2018	08:00:00	2018	5	66.792219	28.064618	Salla	2	27	expert	0	0
L	Aapalampi	28/05/2018 08:00	17.87582868	17.00755341	18.60764906	0	5.028045837	251.002625	28/05/2018	08:00:00	2018	5	66.792367	28.067755	Salla	2	29	random	0	0
L	Aapalampi	28/05/2018 10:00	18.9824099	18.52994754	19.82293659	0	5.504668198	243.3442207	28/05/2018	10:00:00	2018	5	66.792601	28.0647	Salla	1	32	expert	0	0
L	Aapalampi	28/05/2018 10:00	18.9824099	18.52994754	19.82293659	0	5.504668198	243.3442207	28/05/2018	10:00:00	2018	5	66.792902	28.067922	Salla	1	30	random	0	0
L	Aapalampi	28/05/2018 10:00	18.9824099	18.52994754	19.82293659	0	5.504668198	243.3442207	28/05/2018	10:00:00	2018	5	66.792219	28.064618	Salla	2	27	expert	0	0
L	Aapalampi	28/05/2018 10:00	18.9824099	18.52994754	19.82293659	0	5.504668198	243.3442207	28/05/2018	10:00:00	2018	5	66.792367	28.067755	Salla	2	29	random	0	0
L	Aapalampi	28/05/2018 12:00	19.72571364	19.38553233	20.10048404	0	5.274268573	248.5567112	28/05/2018	12:00:00	2018	5	66.792601	28.0647	Salla	1	32	expert	0	0
L	Aapalampi	28/05/2018 12:00	19.72571364	19.38553233	20.10048404	0	5.274268573	248.5567112	28/05/2018	12:00:00	2018	5	66.792902	28.067922	Salla	1	30	random	0	0
L	Aapalampi	28/05/2018 12:00	19.72571364	19.38553233	20.10048404	0	5.274268573	248.5567112	28/05/2018	12:00:00	2018	5	66.792219	28.064618	Salla	2	27	expert	0	0
L	Aapalampi	28/05/2018 12:00	19.72571364	19.38553233	20.10048404	0	5.274268573	248.5567112	28/05/2018	12:00:00	2018	5	66.792367	28.067755	Salla	2	29	random	0	0
L	Aapalampi	28/05/2018 14:00	19.3554345	18.95290285	19.57208921	0	3.901292154	241.1607963	28/05/2018	14:00:00	2018	5	66.792601	28.0647	Salla	1	32	expert	0	0
L	Aapalampi	28/05/2018 14:00	19.3554345	18.95290285	19.57208921	0	3.901292154	241.1607963	28/05/2018	14:00:00	2018	5	66.792902	28.067922	Salla	1	30	random	0	0
L	Aapalampi	28/05/2018 14:00	19.3554345	18.95290285	19.57208921	0	3.901292154	241.1607963	28/05/2018	14:00:00	2018	5	66.792219	28.064618	Salla	2	27	expert	0	1
L	Aapalampi	28/05/2018 14:00	19.3554345	18.95290285	19.57208921	0	3.901292154	241.1607963	28/05/2018	14:00:00	2018	5	66.792367	28.067755	Salla	2	29	random	0	0
L	Aapalampi	28/05/2018 16:00	17.53369227	16.97107966	18.06175956	0	5.232165684	224.787539	28/05/2018	16:00:00	2018	5	66.792601	28.0647	Salla	1	32	expert	0	1
L	Aapalampi	28/05/2018 16:00	17.53369227	16.97107966	18.06175956	0	5.232165684	224.787539	28/05/2018	16:00:00	2018	5	66.792902	28.067922	Salla	1	30	random	0	0
L	Aapalampi	28/05/2018 16:00	17.53369227	16.97107966	18.06175956	0	5.232165684	224.787539	28/05/2018	16:00:00	2018	5	66.792219	28.064618	Salla	2	27	expert	0	0
L	Aapalampi	28/05/2018 16:00	17.53369227	16.97107966	18.06175956	0	5.232165684	224.787539	28/05/2018	16:00:00	2018	5	66.792367	28.067755	Salla	2	29	random	0	0
L	Aapalampi	28/05/2018 18:00	15.19876249	14.61624515	15.89233342	0	4.442403028	224.2502186	28/05/2018	18:00:00	2018	5	66.792601	28.0647	Salla	1	32	expert	0	0
L	Aapalampi	28/05/2018 18:00	15.19876249	14.61624515	15.89233342	0	4.442403028	224.2502186	28/05/2018	18:00:00	2018	5	66.792902	28.067922	Salla	1	30	random	0	0
L	Aapalampi	28/05/2018 18:00	15.19876249	14.61624515	15.89233342	0	4.442403028	224.2502186	28/05/2018	18:00:00	2018	5	66.792219	28.064618	Salla	2	27	expert	0	0
L	Aapalampi	28/05/2018 18:00	15.19876249	14.61624515	15.89233342	0	4.442403028	224.2502186	28/05/2018	18:00:00	2018	5	66.792367	28.067755	Salla	2	29	random	0	0
L	Aapalampi	28/05/2018 20:00	13.72700899	13.21216154	14.21001001	0	4.865025843	232.9886453	28/05/2018	20:00:00	2018	5	66.792601	28.0647	Salla	1	32	expert	0	0
L	Aapalampi	28/05/2018 20:00	13.72700899	13.21216154	14.21001001	0	4.865025843	232.9886453	28/05/2018	20:00:00	2018	5	66.792902	28.067922	Salla	1	30	random	0	0
L	Aapalampi	28/05/2018 20:00	13.72700899	13.21216154	14.21001001	0	4.865025843	232.9886453	28/05/2018	20:00:00	2018	5	66.792219	28.064618	Salla	2	27	expert	0	0
L	Aapalampi	28/05/2018 20:00	13.72700899	13.21216154	14.21001001	0	4.865025843	232.9886453	28/05/2018	20:00:00	2018	5	66.792367	28.067755	Salla	2	29	random	0	0
L	Aapalampi	28/05/2018 22:00	12.71957581	12.38886621	13.04154814	0	5.012487986	235.6228188	28/05/2018	22:00:00	2018	5	66.792601	28.0647	Salla	1	32	expert	0	0
L	Aapalampi	28/05/2018 22:00	12.71957581	12.38886621	13.04154814	0	5.012487986	235.6228188	28/05/2018	22:00:00	2018	5	66.792902	28.067922	Salla	1	30	random	0	0
L	Aapalampi	28/05/2018 22:00	12.71957581	12.38886621	13.04154814	0	5.012487986	235.6228188	28/05/2018	22:00:00	2018	5	66.792219	28.064618	Salla	2	27	expert	0	0
L	Aapalampi	28/05/2018 22:00	12.71957581	12.38886621	13.04154814	0	5.012487986	235.6228188	28/05/2018	22:00:00	2018	5	66.792367	28.067755	Salla	2	29	random	0	0
L	Aapalampi	29/05/2018 00:00	12.64429495	12.34398792	12.9147039	0	5.179299428	237.8063088	29/05/2018	00:00:00	2018	5	66.792601	28.0647	Salla	1	32	expert	0	0
L	Aapalampi	29/05/2018 00:00	12.64429495	12.34398792	12.9147039	0	5.179299428	237.8063088	29/05/2018	00:00:00	2018	5	66.792902	28.067922	Salla	1	30	random	0	0
L	Aapalampi	29/05/2018 00:00	12.64429495	12.34398792	12.9147039	0	5.179299428	237.8063088	29/05/2018	00:00:00	2018	5	66.792219	28.064618	Salla	2	27	expert	0	0
L	Aapalampi	29/05/2018 00:00	12.64429495	12.34398792	12.9147039	0	5.179299428	237.8063088	29/05/2018	00:00:00	2018	5	66.792367	28.067755	Salla	2	29	random	0	0
L	Aapalampi	29/05/2018 02:00	13.44036901	12.72308119	14.00184801	0	7.397525321	233.8880659	29/05/2018	02:00:00	2018	5	66.792601	28.0647	Salla	1	32	expert	0	0
L	Aapalampi	29/05/2018 02:00	13.44036901	12.72308119	14.00184801	0	7.397525321	233.8880659	29/05/2018	02:00:00	2018	5	66.792902	28.067922	Salla	1	30	random	0	0
L	Aapalampi	29/05/2018 02:00	13.44036901	12.72308119	14.00184801	0	7.397525321	233.8880659	29/05/2018	02:00:00	2018	5	66.792219	28.064618	Salla	2	27	expert	0	0
L	Aapalampi	29/05/2018 02:00	13.44036901	12.72308119	14.00184801	0	7.397525321	233.8880659	29/05/2018	02:00:00	2018	5	66.792367	28.067755	Salla	2	29	random	0	0
L	Aapalampi	29/05/2018 04:00	14.93406908	14.23226192	15.97801071	0	7.075474145	227.7518677	29/05/2018	04:00:00	2018	5	66.792601	28.0647	Salla	1	32	expert	0	0
L	Aapalampi	29/05/2018 04:00	14.93406908	14.23226192	15.97801071	0	7.075474145	227.7518677	29/05/2018	04:00:00	2018	5	66.792902	28.067922	Salla	1	30	random	0	0
L	Aapalampi	29/05/2018 04:00	14.93406908	14.23226192	15.97801071	0	7.075474145	227.7518677	29/05/2018	04:00:00	2018	5	66.792219	28.064618	Salla	2	27	expert	0	0
L	Aapalampi	29/05/2018 04:00	14.93406908	14.23226192	15.97801071	0	7.075474145	227.7518677	29/05/2018	04:00:00	2018	5	66.792367	28.067755	Salla	2	29	random	0	0
L	Aapalampi	29/05/2018 06:00	16.87210618	15.9646567	17.88405974	0	7.110589946	249.3152905	29/05/2018	06:00:00	2018	5	66.792601	28.0647	Salla	1	32	expert	0	0
L	Aapalampi	29/05/2018 06:00	16.87210618	15.9646567	17.88405974	0	7.110589946	249.3152905	29/05/2018	06:00:00	2018	5	66.792902	28.067922	Salla	1	30	random	0	0
L	Aapalampi	29/05/2018 06:00	16.87210618	15.9646567	17.88405974	0	7.110589946	249.3152905	29/05/2018	06:00:00	2018	5	66.792219	28.064618	Salla	2	27	expert	0	0
L	Aapalampi	29/05/2018 06:00	16.87210618	15.9646567	17.88405974	0	7.110589946	249.3152905	29/05/2018	06:00:00	2018	5	66.792367	28.067755	Salla	2	29	random	0	0
L	Aapalampi	29/05/2018 08:00	19.35872802	18.48346145	20.44093536	0	8.65969278	282.001223	29/05/2018	08:00:00	2018	5	66.792601	28.0647	Salla	1	32	expert	0	0
L	Aapalampi	29/05/2018 08:00	19.35872802	18.48346145	20.44093536	0	8.65969278	282.001223	29/05/2018	08:00:00	2018	5	66.792902	28.067922	Salla	1	30	random	0	0
L	Aapalampi	29/05/2018 08:00	19.35872802	18.48346145	20.44093536	0	8.65969278	282.001223	29/05/2018	08:00:00	2018	5	66.792219	28.064618	Salla	2	27	expert	0	0
L	Aapalampi	29/05/2018 08:00	19.35872802	18.48346145	20.44093536	0	8.65969278	282.001223	29/05/2018	08:00:00	2018	5	66.792367	28.067755	Salla	2	29	random	0	0
L	Aapalampi	29/05/2018 10:00	18.90374809	18.01314946	19.78887428	0	9.064892683	302.7902138	29/05/2018	10:00:00	2018	5	66.792601	28.0647	Salla	1	32	expert	0	0
L	Aapalampi	29/05/2018 10:00	18.90374809	18.01314946	19.78887428	0	9.064892683	302.7902138	29/05/2018	10:00:00	2018	5	66.792902	28.067922	Salla	1	30	random	0	0
L	Aapalampi	29/05/2018 10:00	18.90374809	18.01314946	19.78887428	0	9.064892683	302.7902138	29/05/2018	10:00:00	2018	5	66.792219	28.064618	Salla	2	27	expert	0	0
L	Aapalampi	29/05/2018 10:00	18.90374809	18.01314946	19.78887428	0	9.064892683	302.7902138	29/05/2018	10:00:00	2018	5	66.792367	28.067755	Salla	2	29	random	0	0
L	Aapalampi	29/05/2018 12:00	16.27409488	15.66884838	17.04238817	0	8.40188067	321.1390798	29/05/2018	12:00:00	2018	5	66.792601	28.0647	Salla	1	32	expert	0	0
L	Aapalampi	29/05/2018 12:00	16.27409488	15.66884838	17.04238817	0	8.40188067	321.1390798	29/05/2018	12:00:00	2018	5	66.792902	28.067922	Salla	1	30	random	0	0
L	Aapalampi	29/05/2018 12:00	16.27409488	15.66884838	17.04238817	0	8.40188067	321.1390798	29/05/2018	12:00:00	2018	5	66.792219	28.064618	Salla	2	27	expert	0	0
L	Aapalampi	29/05/2018 12:00	16.27409488	15.66884838	17.04238817	0	8.40188067	321.1390798	29/05/2018	12:00:00	2018	5	66.792367	28.067755	Salla	2	29	random	0	0
L	Aapalampi	29/05/2018 14:00	12.81174816	11.40475783	14.4765832	0	9.840110335	336.0381342	29/05/2018	14:00:00	2018	5	66.792601	28.0647	Salla	1	32	expert	0	0
L	Aapalampi	29/05/2018 14:00	12.81174816	11.40475783	14.4765832	0	9.840110335	336.0381342	29/05/2018	14:00:00	2018	5	66.792902	28.067922	Salla	1	30	random	0	0
L	Aapalampi	29/05/2018 14:00	12.81174816	11.40475783	14.4765832	0	9.840110335	336.0381342	29/05/2018	14:00:00	2018	5	66.792219	28.064618	Salla	2	27	expert	0	0
L	Aapalampi	29/05/2018 14:00	12.81174816	11.40475783	14.4765832	0	9.840110335	336.0381342	29/05/2018	14:00:00	2018	5	66.792367	28.067755	Salla	2	29	random	0	0
L	Aapalampi	29/05/2018 16:00	10.38264234	9.787905091	10.72316306	0	6.91014876	334.3204424	29/05/2018	16:00:00	2018	5	66.792601	28.0647	Salla	1	32	expert	0	0
L	Aapalampi	29/05/2018 16:00	10.38264234	9.787905091	10.72316306	0	6.91014876	334.3204424	29/05/2018	16:00:00	2018	5	66.792902	28.067922	Salla	1	30	random	0	0
L	Aapalampi	29/05/2018 16:00	10.38264234	9.787905091	10.72316306	0	6.91014876	334.3204424	29/05/2018	16:00:00	2018	5	66.792219	28.064618	Salla	2	27	expert	0	0
L	Aapalampi	29/05/2018 16:00	10.38264234	9.787905091	10.72316306	0	6.91014876	334.3204424	29/05/2018	16:00:00	2018	5	66.792367	28.067755	Salla	2	29	random	0	0
L	Aapalampi	29/05/2018 18:00	9.120811415	8.775145809	9.481771379	0	6.743246473	330.3664884	29/05/2018	18:00:00	2018	5	66.792601	28.0647	Salla	1	32	expert	0	0
L	Aapalampi	29/05/2018 18:00	9.120811415	8.775145809	9.481771379	0	6.743246473	330.3664884	29/05/2018	18:00:00	2018	5	66.792902	28.067922	Salla	1	30	random	0	0
L	Aapalampi	29/05/2018 18:00	9.120811415	8.775145809	9.481771379	0	6.743246473	330.3664884	29/05/2018	18:00:00	2018	5	66.792219	28.064618	Salla	2	27	expert	0	0
L	Aapalampi	29/05/2018 18:00	9.120811415	8.775145809	9.481771379	0	6.743246473	330.3664884	29/05/2018	18:00:00	2018	5	66.792367	28.067755	Salla	2	29	random	0	0
L	Aapalampi	29/05/2018 20:00	8.124895549	7.950900546	8.253658168	0	7.440072194	325.4151159	29/05/2018	20:00:00	2018	5	66.792601	28.0647	Salla	1	32	expert	0	0
L	Aapalampi	29/05/2018 20:00	8.124895549	7.950900546	8.253658168	0	7.440072194	325.4151159	29/05/2018	20:00:00	2018	5	66.792902	28.067922	Salla	1	30	random	0	0
L	Aapalampi	29/05/2018 20:00	8.124895549	7.950900546	8.253658168	0	7.440072194	325.4151159	29/05/2018	20:00:00	2018	5	66.792219	28.064618	Salla	2	27	expert	0	0
L	Aapalampi	29/05/2018 20:00	8.124895549	7.950900546	8.253658168	0	7.440072194	325.4151159	29/05/2018	20:00:00	2018	5	66.792367	28.067755	Salla	2	29	random	0	0
L	Aapalampi	29/05/2018 22:00	7.533480005	7.364902997	7.690741606	0	7.154726111	324.4024756	29/05/2018	22:00:00	2018	5	66.792601	28.0647	Salla	1	32	expert	0	0
L	Aapalampi	29/05/2018 22:00	7.533480005	7.364902997	7.690741606	0	7.154726111	324.4024756	29/05/2018	22:00:00	2018	5	66.792902	28.067922	Salla	1	30	random	0	0
L	Aapalampi	29/05/2018 22:00	7.533480005	7.364902997	7.690741606	0	7.154726111	324.4024756	29/05/2018	22:00:00	2018	5	66.792219	28.064618	Salla	2	27	expert	0	0
L	Aapalampi	29/05/2018 22:00	7.533480005	7.364902997	7.690741606	0	7.154726111	324.4024756	29/05/2018	22:00:00	2018	5	66.792367	28.067755	Salla	2	29	random	0	0
L	Aapalampi	30/05/2018 00:00	7.298156965	7.14567303	7.431380968	0	7.267722941	326.3759635	30/05/2018	00:00:00	2018	5	66.792601	28.0647	Salla	1	32	expert	0	0
L	Aapalampi	30/05/2018 00:00	7.298156965	7.14567303	7.431380968	0	7.267722941	326.3759635	30/05/2018	00:00:00	2018	5	66.792902	28.067922	Salla	1	30	random	0	0
L	Aapalampi	30/05/2018 00:00	7.298156965	7.14567303	7.431380968	0	7.267722941	326.3759635	30/05/2018	00:00:00	2018	5	66.792219	28.064618	Salla	2	27	expert	0	0
L	Aapalampi	30/05/2018 00:00	7.298156965	7.14567303	7.431380968	0	7.267722941	326.3759635	30/05/2018	00:00:00	2018	5	66.792367	28.067755	Salla	2	29	random	0	0
L	Aapalampi	30/05/2018 02:00	7.540255164	7.326441473	7.841733831	0	7.665509163	333.1139273	30/05/2018	02:00:00	2018	5	66.792601	28.0647	Salla	1	32	expert	0	0
L	Aapalampi	30/05/2018 02:00	7.540255164	7.326441473	7.841733831	0	7.665509163	333.1139273	30/05/2018	02:00:00	2018	5	66.792902	28.067922	Salla	1	30	random	0	0
L	Aapalampi	30/05/2018 02:00	7.540255164	7.326441473	7.841733831	0	7.665509163	333.1139273	30/05/2018	02:00:00	2018	5	66.792219	28.064618	Salla	2	27	expert	0	0
L	Aapalampi	30/05/2018 02:00	7.540255164	7.326441473	7.841733831	0	7.665509163	333.1139273	30/05/2018	02:00:00	2018	5	66.792367	28.067755	Salla	2	29	random	0	0
L	Aapalampi	30/05/2018 04:00	8.017670316	7.651479675	8.448321952	0	7.115575997	339.4683863	30/05/2018	04:00:00	2018	5	66.792601	28.0647	Salla	1	32	expert	0	0
L	Aapalampi	30/05/2018 04:00	8.017670316	7.651479675	8.448321952	0	7.115575997	339.4683863	30/05/2018	04:00:00	2018	5	66.792902	28.067922	Salla	1	30	random	0	0
L	Aapalampi	30/05/2018 04:00	8.017670316	7.651479675	8.448321952	0	7.115575997	339.4683863	30/05/2018	04:00:00	2018	5	66.792219	28.064618	Salla	2	27	expert	0	0
L	Aapalampi	30/05/2018 04:00	8.017670316	7.651479675	8.448321952	0	7.115575997	339.4683863	30/05/2018	04:00:00	2018	5	66.792367	28.067755	Salla	2	29	random	0	0
L	Aapalampi	30/05/2018 06:00	9.205016288	8.171849284	10.12279435	0.003992128	7.324008596	338.2291503	30/05/2018	06:00:00	2018	5	66.792601	28.0647	Salla	1	32	expert	0	0
L	Aapalampi	30/05/2018 06:00	9.205016288	8.171849284	10.12279435	0.003992128	7.324008596	338.2291503	30/05/2018	06:00:00	2018	5	66.792902	28.067922	Salla	1	30	random	0	0
L	Aapalampi	30/05/2018 06:00	9.205016288	8.171849284	10.12279435	0.003992128	7.324008596	338.2291503	30/05/2018	06:00:00	2018	5	66.792219	28.064618	Salla	2	27	expert	0	0
L	Aapalampi	30/05/2018 06:00	9.205016288	8.171849284	10.12279435	0.003992128	7.324008596	338.2291503	30/05/2018	06:00:00	2018	5	66.792367	28.067755	Salla	2	29	random	0	0
L	Aapalampi	30/05/2018 08:00	10.05863764	8.71968127	11.30124566	0	6.240482543	258.6184087	30/05/2018	08:00:00	2018	5	66.792601	28.0647	Salla	1	32	expert	0	0
L	Aapalampi	30/05/2018 08:00	10.05863764	8.71968127	11.30124566	0	6.240482543	258.6184087	30/05/2018	08:00:00	2018	5	66.792902	28.067922	Salla	1	30	random	0	0
L	Aapalampi	30/05/2018 08:00	10.05863764	8.71968127	11.30124566	0	6.240482543	258.6184087	30/05/2018	08:00:00	2018	5	66.792219	28.064618	Salla	2	27	expert	0	0
L	Aapalampi	30/05/2018 08:00	10.05863764	8.71968127	11.30124566	0	6.240482543	258.6184087	30/05/2018	08:00:00	2018	5	66.792367	28.067755	Salla	2	29	random	0	0
L	Aapalampi	30/05/2018 10:00	9.145131106	7.654600863	10.4884794	0	7.583658874	257.9302933	30/05/2018	10:00:00	2018	5	66.792601	28.0647	Salla	1	32	expert	0	0
L	Aapalampi	30/05/2018 10:00	9.145131106	7.654600863	10.4884794	0	7.583658874	257.9302933	30/05/2018	10:00:00	2018	5	66.792902	28.067922	Salla	1	30	random	0	0
L	Aapalampi	30/05/2018 10:00	9.145131106	7.654600863	10.4884794	0	7.583658874	257.9302933	30/05/2018	10:00:00	2018	5	66.792219	28.064618	Salla	2	27	expert	0	0
L	Aapalampi	30/05/2018 10:00	9.145131106	7.654600863	10.4884794	0	7.583658874	257.9302933	30/05/2018	10:00:00	2018	5	66.792367	28.067755	Salla	2	29	random	0	0
L	Aapalampi	30/05/2018 12:00	7.019221972	5.847838846	8.520014325	0.128742483	7.070048652	304.5570139	30/05/2018	12:00:00	2018	5	66.792601	28.0647	Salla	1	32	expert	0	0
L	Aapalampi	30/05/2018 12:00	7.019221972	5.847838846	8.520014325	0.128742483	7.070048652	304.5570139	30/05/2018	12:00:00	2018	5	66.792902	28.067922	Salla	1	30	random	0	0
L	Aapalampi	30/05/2018 12:00	7.019221972	5.847838846	8.520014325	0.128742483	7.070048652	304.5570139	30/05/2018	12:00:00	2018	5	66.792219	28.064618	Salla	2	27	expert	0	0
L	Aapalampi	30/05/2018 12:00	7.019221972	5.847838846	8.520014325	0.128742483	7.070048652	304.5570139	30/05/2018	12:00:00	2018	5	66.792367	28.067755	Salla	2	29	random	0	0
L	Aapalampi	30/05/2018 14:00	7.306188795	6.566652627	8.113708239	1.22E-22	6.01364154	223.6293037	30/05/2018	14:00:00	2018	5	66.792601	28.0647	Salla	1	32	expert	0	0
L	Aapalampi	30/05/2018 14:00	7.306188795	6.566652627	8.113708239	1.22E-22	6.01364154	223.6293037	30/05/2018	14:00:00	2018	5	66.792902	28.067922	Salla	1	30	random	0	0
L	Aapalampi	30/05/2018 14:00	7.306188795	6.566652627	8.113708239	1.22E-22	6.01364154	223.6293037	30/05/2018	14:00:00	2018	5	66.792219	28.064618	Salla	2	27	expert	0	0
L	Aapalampi	30/05/2018 14:00	7.306188795	6.566652627	8.113708239	1.22E-22	6.01364154	223.6293037	30/05/2018	14:00:00	2018	5	66.792367	28.067755	Salla	2	29	random	0	0
L	Aapalampi	30/05/2018 16:00	7.018885839	6.598358013	7.494047583	1.50E-28	4.955709441	81.20938335	30/05/2018	16:00:00	2018	5	66.792601	28.0647	Salla	1	32	expert	0	0
L	Aapalampi	30/05/2018 16:00	7.018885839	6.598358013	7.494047583	1.50E-28	4.955709441	81.20938335	30/05/2018	16:00:00	2018	5	66.792902	28.067922	Salla	1	30	random	0	0
L	Aapalampi	30/05/2018 16:00	7.018885839	6.598358013	7.494047583	1.50E-28	4.955709441	81.20938335	30/05/2018	16:00:00	2018	5	66.792219	28.064618	Salla	2	27	expert	0	0
L	Aapalampi	30/05/2018 16:00	7.018885839	6.598358013	7.494047583	1.50E-28	4.955709441	81.20938335	30/05/2018	16:00:00	2018	5	66.792367	28.067755	Salla	2	29	random	0	0
L	Aapalampi	30/05/2018 18:00	4.92020082	4.503272472	5.499822481	0	4.282609456	198.0862226	30/05/2018	18:00:00	2018	5	66.792601	28.0647	Salla	1	32	expert	0	1
L	Aapalampi	30/05/2018 18:00	4.92020082	4.503272472	5.499822481	0	4.282609456	198.0862226	30/05/2018	18:00:00	2018	5	66.792902	28.067922	Salla	1	30	random	0	0
L	Aapalampi	30/05/2018 18:00	4.92020082	4.503272472	5.499822481	0	4.282609456	198.0862226	30/05/2018	18:00:00	2018	5	66.792219	28.064618	Salla	2	27	expert	0	0
L	Aapalampi	30/05/2018 18:00	4.92020082	4.503272472	5.499822481	0	4.282609456	198.0862226	30/05/2018	18:00:00	2018	5	66.792367	28.067755	Salla	2	29	random	0	0
L	Aapalampi	30/05/2018 20:00	3.326172941	2.927212868	3.723810303	0	3.506014276	345.6804501	30/05/2018	20:00:00	2018	5	66.792601	28.0647	Salla	1	32	expert	0	0
L	Aapalampi	30/05/2018 20:00	3.326172941	2.927212868	3.723810303	0	3.506014276	345.6804501	30/05/2018	20:00:00	2018	5	66.792902	28.067922	Salla	1	30	random	0	0
L	Aapalampi	30/05/2018 20:00	3.326172941	2.927212868	3.723810303	0	3.506014276	345.6804501	30/05/2018	20:00:00	2018	5	66.792219	28.064618	Salla	2	27	expert	0	0
L	Aapalampi	30/05/2018 20:00	3.326172941	2.927212868	3.723810303	0	3.506014276	345.6804501	30/05/2018	20:00:00	2018	5	66.792367	28.067755	Salla	2	29	random	0	0
L	Aapalampi	30/05/2018 22:00	1.88568111	1.55789931	2.407360415	0	2.445142092	310.7942321	30/05/2018	22:00:00	2018	5	66.792601	28.0647	Salla	1	32	expert	0	0
L	Aapalampi	30/05/2018 22:00	1.88568111	1.55789931	2.407360415	0	2.445142092	310.7942321	30/05/2018	22:00:00	2018	5	66.792902	28.067922	Salla	1	30	random	0	0
L	Aapalampi	30/05/2018 22:00	1.88568111	1.55789931	2.407360415	0	2.445142092	310.7942321	30/05/2018	22:00:00	2018	5	66.792219	28.064618	Salla	2	27	expert	0	0
L	Aapalampi	30/05/2018 22:00	1.88568111	1.55789931	2.407360415	0	2.445142092	310.7942321	30/05/2018	22:00:00	2018	5	66.792367	28.067755	Salla	2	29	random	0	0
L	Aapalampi	31/05/2018 00:00	3.481579424	2.616119573	4.231957099	0	2.150241124	342.1127299	31/05/2018	00:00:00	2018	5	66.792601	28.0647	Salla	1	32	expert	0	0
L	Aapalampi	31/05/2018 00:00	3.481579424	2.616119573	4.231957099	0	2.150241124	342.1127299	31/05/2018	00:00:00	2018	5	66.792902	28.067922	Salla	1	30	random	0	0
L	Aapalampi	31/05/2018 00:00	3.481579424	2.616119573	4.231957099	0	2.150241124	342.1127299	31/05/2018	00:00:00	2018	5	66.792219	28.064618	Salla	2	27	expert	0	0
L	Aapalampi	31/05/2018 00:00	3.481579424	2.616119573	4.231957099	0	2.150241124	342.1127299	31/05/2018	00:00:00	2018	5	66.792367	28.067755	Salla	2	29	random	0	0
L	Aapalampi	31/05/2018 02:00	5.015951988	4.588661331	5.575650808	0	2.091629361	159.0415644	31/05/2018	02:00:00	2018	5	66.792601	28.0647	Salla	1	32	expert	0	0
L	Aapalampi	31/05/2018 02:00	5.015951988	4.588661331	5.575650808	0	2.091629361	159.0415644	31/05/2018	02:00:00	2018	5	66.792902	28.067922	Salla	1	30	random	0	0
L	Aapalampi	31/05/2018 02:00	5.015951988	4.588661331	5.575650808	0	2.091629361	159.0415644	31/05/2018	02:00:00	2018	5	66.792219	28.064618	Salla	2	27	expert	0	0
L	Aapalampi	31/05/2018 02:00	5.015951988	4.588661331	5.575650808	0	2.091629361	159.0415644	31/05/2018	02:00:00	2018	5	66.792367	28.067755	Salla	2	29	random	0	0
L	Aapalampi	31/05/2018 04:00	6.432954511	6.00549219	7.16490695	0	2.436759267	333.5942913	31/05/2018	04:00:00	2018	5	66.792601	28.0647	Salla	1	32	expert	0	0
L	Aapalampi	31/05/2018 04:00	6.432954511	6.00549219	7.16490695	0	2.436759267	333.5942913	31/05/2018	04:00:00	2018	5	66.792902	28.067922	Salla	1	30	random	0	0
L	Aapalampi	31/05/2018 04:00	6.432954511	6.00549219	7.16490695	0	2.436759267	333.5942913	31/05/2018	04:00:00	2018	5	66.792219	28.064618	Salla	2	27	expert	0	0
L	Aapalampi	31/05/2018 04:00	6.432954511	6.00549219	7.16490695	0	2.436759267	333.5942913	31/05/2018	04:00:00	2018	5	66.792367	28.067755	Salla	2	29	random	0	0
L	Aapalampi	31/05/2018 06:00	8.548340723	7.774829579	9.403104832	0	2.497102183	309.3320889	31/05/2018	06:00:00	2018	5	66.792601	28.0647	Salla	1	32	expert	0	0
L	Aapalampi	31/05/2018 06:00	8.548340723	7.774829579	9.403104832	0	2.497102183	309.3320889	31/05/2018	06:00:00	2018	5	66.792902	28.067922	Salla	1	30	random	0	0
L	Aapalampi	31/05/2018 06:00	8.548340723	7.774829579	9.403104832	0	2.497102183	309.3320889	31/05/2018	06:00:00	2018	5	66.792219	28.064618	Salla	2	27	expert	0	0
L	Aapalampi	31/05/2018 06:00	8.548340723	7.774829579	9.403104832	0	2.497102183	309.3320889	31/05/2018	06:00:00	2018	5	66.792367	28.067755	Salla	2	29	random	0	0
L	Aapalampi	31/05/2018 08:00	10.50067201	9.761242986	11.31811805	0	2.621839743	271.2857755	31/05/2018	08:00:00	2018	5	66.792601	28.0647	Salla	1	32	expert	0	0
L	Aapalampi	31/05/2018 08:00	10.50067201	9.761242986	11.31811805	0	2.621839743	271.2857755	31/05/2018	08:00:00	2018	5	66.792902	28.067922	Salla	1	30	random	0	0
L	Aapalampi	31/05/2018 08:00	10.50067201	9.761242986	11.31811805	0	2.621839743	271.2857755	31/05/2018	08:00:00	2018	5	66.792219	28.064618	Salla	2	27	expert	0	0
L	Aapalampi	31/05/2018 08:00	10.50067201	9.761242986	11.31811805	0	2.621839743	271.2857755	31/05/2018	08:00:00	2018	5	66.792367	28.067755	Salla	2	29	random	0	0
L	Aapalampi	31/05/2018 10:00	12.58917892	11.80843166	13.41757334	0	2.405871051	270.4876296	31/05/2018	10:00:00	2018	5	66.792601	28.0647	Salla	1	32	expert	0	0
L	Aapalampi	31/05/2018 10:00	12.58917892	11.80843166	13.41757334	0	2.405871051	270.4876296	31/05/2018	10:00:00	2018	5	66.792902	28.067922	Salla	1	30	random	0	0
L	Aapalampi	31/05/2018 10:00	12.58917892	11.80843166	13.41757334	0	2.405871051	270.4876296	31/05/2018	10:00:00	2018	5	66.792219	28.064618	Salla	2	27	expert	0	0
L	Aapalampi	31/05/2018 10:00	12.58917892	11.80843166	13.41757334	0	2.405871051	270.4876296	31/05/2018	10:00:00	2018	5	66.792367	28.067755	Salla	2	29	random	0	0
L	Aapalampi	31/05/2018 12:00	13.72443478	13.19560229	14.32311949	0	2.983031423	229.9582891	31/05/2018	12:00:00	2018	5	66.792601	28.0647	Salla	1	32	expert	0	0
L	Aapalampi	31/05/2018 12:00	13.72443478	13.19560229	14.32311949	0	2.983031423	229.9582891	31/05/2018	12:00:00	2018	5	66.792902	28.067922	Salla	1	30	random	0	0
L	Aapalampi	31/05/2018 12:00	13.72443478	13.19560229	14.32311949	0	2.983031423	229.9582891	31/05/2018	12:00:00	2018	5	66.792219	28.064618	Salla	2	27	expert	0	0
L	Aapalampi	31/05/2018 12:00	13.72443478	13.19560229	14.32311949	0	2.983031423	229.9582891	31/05/2018	12:00:00	2018	5	66.792367	28.067755	Salla	2	29	random	0	0
L	Aapalampi	31/05/2018 14:00	13.60236814	13.24154362	13.98910948	0	3.337548864	218.0846919	31/05/2018	14:00:00	2018	5	66.792601	28.0647	Salla	1	32	expert	0	0
L	Aapalampi	31/05/2018 14:00	13.60236814	13.24154362	13.98910948	0	3.337548864	218.0846919	31/05/2018	14:00:00	2018	5	66.792902	28.067922	Salla	1	30	random	0	0
L	Aapalampi	31/05/2018 14:00	13.60236814	13.24154362	13.98910948	0	3.337548864	218.0846919	31/05/2018	14:00:00	2018	5	66.792219	28.064618	Salla	2	27	expert	0	0
L	Aapalampi	31/05/2018 14:00	13.60236814	13.24154362	13.98910948	0	3.337548864	218.0846919	31/05/2018	14:00:00	2018	5	66.792367	28.067755	Salla	2	29	random	0	0
L	Aapalampi	31/05/2018 16:00	12.16665235	11.37812464	12.90385871	0	3.12456817	197.9682668	31/05/2018	16:00:00	2018	5	66.792601	28.0647	Salla	1	32	expert	0	0
L	Aapalampi	31/05/2018 16:00	12.16665235	11.37812464	12.90385871	0	3.12456817	197.9682668	31/05/2018	16:00:00	2018	5	66.792902	28.067922	Salla	1	30	random	0	0
L	Aapalampi	31/05/2018 16:00	12.16665235	11.37812464	12.90385871	0	3.12456817	197.9682668	31/05/2018	16:00:00	2018	5	66.792219	28.064618	Salla	2	27	expert	0	0
L	Aapalampi	31/05/2018 16:00	12.16665235	11.37812464	12.90385871	0	3.12456817	197.9682668	31/05/2018	16:00:00	2018	5	66.792367	28.067755	Salla	2	29	random	0	0
L	Aapalampi	31/05/2018 18:00	9.990996514	9.531343865	10.43566138	0	4.231760439	198.7640871	31/05/2018	18:00:00	2018	5	66.792601	28.0647	Salla	1	32	expert	0	0
L	Aapalampi	31/05/2018 18:00	9.990996514	9.531343865	10.43566138	0	4.231760439	198.7640871	31/05/2018	18:00:00	2018	5	66.792902	28.067922	Salla	1	30	random	0	0
L	Aapalampi	31/05/2018 18:00	9.990996514	9.531343865	10.43566138	0	4.231760439	198.7640871	31/05/2018	18:00:00	2018	5	66.792219	28.064618	Salla	2	27	expert	0	0
L	Aapalampi	31/05/2018 18:00	9.990996514	9.531343865	10.43566138	0	4.231760439	198.7640871	31/05/2018	18:00:00	2018	5	66.792367	28.067755	Salla	2	29	random	0	0
L	Aapalampi	31/05/2018 20:00	8.407114449	7.788900241	9.072712225	0	4.308586508	193.0719705	31/05/2018	20:00:00	2018	5	66.792601	28.0647	Salla	1	32	expert	0	0
L	Aapalampi	31/05/2018 20:00	8.407114449	7.788900241	9.072712225	0	4.308586508	193.0719705	31/05/2018	20:00:00	2018	5	66.792902	28.067922	Salla	1	30	random	0	0
L	Aapalampi	31/05/2018 20:00	8.407114449	7.788900241	9.072712225	0	4.308586508	193.0719705	31/05/2018	20:00:00	2018	5	66.792219	28.064618	Salla	2	27	expert	0	0
L	Aapalampi	31/05/2018 20:00	8.407114449	7.788900241	9.072712225	0	4.308586508	193.0719705	31/05/2018	20:00:00	2018	5	66.792367	28.067755	Salla	2	29	random	0	0
L	Aapalampi	31/05/2018 22:00	6.928169248	6.676253066	7.132924444	0	5.064707506	170.6383859	31/05/2018	22:00:00	2018	5	66.792601	28.0647	Salla	1	32	expert	0	0
L	Aapalampi	31/05/2018 22:00	6.928169248	6.676253066	7.132924444	0	5.064707506	170.6383859	31/05/2018	22:00:00	2018	5	66.792902	28.067922	Salla	1	30	random	0	0
L	Aapalampi	31/05/2018 22:00	6.928169248	6.676253066	7.132924444	0	5.064707506	170.6383859	31/05/2018	22:00:00	2018	5	66.792219	28.064618	Salla	2	27	expert	0	0
L	Aapalampi	31/05/2018 22:00	6.928169248	6.676253066	7.132924444	0	5.064707506	170.6383859	31/05/2018	22:00:00	2018	5	66.792367	28.067755	Salla	2	29	random	0	0
L	Aapalampi	01/06/2018 00:00	8.241018326	7.742471808	8.831901306	0.001996064	3.717307393	201.4633658	01/06/2018	00:00:00	2018	6	66.792601	28.0647	Salla	1	32	expert	0	0
L	Aapalampi	01/06/2018 00:00	8.241018326	7.742471808	8.831901306	0.001996064	3.717307393	201.4633658	01/06/2018	00:00:00	2018	6	66.792902	28.067922	Salla	1	30	random	0	0
L	Aapalampi	01/06/2018 00:00	8.241018326	7.742471808	8.831901306	0.001996064	3.717307393	201.4633658	01/06/2018	00:00:00	2018	6	66.792219	28.064618	Salla	2	27	expert	0	0
L	Aapalampi	01/06/2018 00:00	8.241018326	7.742471808	8.831901306	0.001996064	3.717307393	201.4633658	01/06/2018	00:00:00	2018	6	66.792367	28.067755	Salla	2	29	random	0	0
L	Aapalampi	01/06/2018 02:00	8.543811349	8.045256882	9.035738518	0	2.062763372	203.4584616	01/06/2018	02:00:00	2018	6	66.792601	28.0647	Salla	1	32	expert	0	0
L	Aapalampi	01/06/2018 02:00	8.543811349	8.045256882	9.035738518	0	2.062763372	203.4584616	01/06/2018	02:00:00	2018	6	66.792902	28.067922	Salla	1	30	random	0	0
L	Aapalampi	01/06/2018 02:00	8.543811349	8.045256882	9.035738518	0	2.062763372	203.4584616	01/06/2018	02:00:00	2018	6	66.792219	28.064618	Salla	2	27	expert	0	0
L	Aapalampi	01/06/2018 02:00	8.543811349	8.045256882	9.035738518	0	2.062763372	203.4584616	01/06/2018	02:00:00	2018	6	66.792367	28.067755	Salla	2	29	random	0	0
L	Aapalampi	01/06/2018 04:00	9.579784012	9.299793178	9.958506555	0.070070973	2.813104026	265.0985255	01/06/2018	04:00:00	2018	6	66.792601	28.0647	Salla	1	32	expert	0	0
L	Aapalampi	01/06/2018 04:00	9.579784012	9.299793178	9.958506555	0.070070973	2.813104026	265.0985255	01/06/2018	04:00:00	2018	6	66.792902	28.067922	Salla	1	30	random	0	0
L	Aapalampi	01/06/2018 04:00	9.579784012	9.299793178	9.958506555	0.070070973	2.813104026	265.0985255	01/06/2018	04:00:00	2018	6	66.792219	28.064618	Salla	2	27	expert	0	0
L	Aapalampi	01/06/2018 04:00	9.579784012	9.299793178	9.958506555	0.070070973	2.813104026	265.0985255	01/06/2018	04:00:00	2018	6	66.792367	28.067755	Salla	2	29	random	0	0
L	Aapalampi	01/06/2018 06:00	12.46699294	11.12726839	13.99956337	0	2.676053908	283.3600337	01/06/2018	06:00:00	2018	6	66.792601	28.0647	Salla	1	32	expert	0	0
L	Aapalampi	01/06/2018 06:00	12.46699294	11.12726839	13.99956337	0	2.676053908	283.3600337	01/06/2018	06:00:00	2018	6	66.792902	28.067922	Salla	1	30	random	0	0
L	Aapalampi	01/06/2018 06:00	12.46699294	11.12726839	13.99956337	0	2.676053908	283.3600337	01/06/2018	06:00:00	2018	6	66.792219	28.064618	Salla	2	27	expert	0	0
L	Aapalampi	01/06/2018 06:00	12.46699294	11.12726839	13.99956337	0	2.676053908	283.3600337	01/06/2018	06:00:00	2018	6	66.792367	28.067755	Salla	2	29	random	0	0
L	Aapalampi	01/06/2018 08:00	16.7307468	15.84908815	17.71095201	0	3.742999682	298.5430883	01/06/2018	08:00:00	2018	6	66.792601	28.0647	Salla	1	32	expert	0	0
L	Aapalampi	01/06/2018 08:00	16.7307468	15.84908815	17.71095201	0	3.742999682	298.5430883	01/06/2018	08:00:00	2018	6	66.792902	28.067922	Salla	1	30	random	0	0
L	Aapalampi	01/06/2018 08:00	16.7307468	15.84908815	17.71095201	0	3.742999682	298.5430883	01/06/2018	08:00:00	2018	6	66.792219	28.064618	Salla	2	27	expert	0	0
L	Aapalampi	01/06/2018 08:00	16.7307468	15.84908815	17.71095201	0	3.742999682	298.5430883	01/06/2018	08:00:00	2018	6	66.792367	28.067755	Salla	2	29	random	0	0
L	Aapalampi	01/06/2018 10:00	17.95504607	17.34890934	18.6824349	3.16E-33	4.971687614	306.6025843	01/06/2018	10:00:00	2018	6	66.792601	28.0647	Salla	1	32	expert	0	0
L	Aapalampi	01/06/2018 10:00	17.95504607	17.34890934	18.6824349	3.16E-33	4.971687614	306.6025843	01/06/2018	10:00:00	2018	6	66.792902	28.067922	Salla	1	30	random	0	0
L	Aapalampi	01/06/2018 10:00	17.95504607	17.34890934	18.6824349	3.16E-33	4.971687614	306.6025843	01/06/2018	10:00:00	2018	6	66.792219	28.064618	Salla	2	27	expert	0	0
L	Aapalampi	01/06/2018 10:00	17.95504607	17.34890934	18.6824349	3.16E-33	4.971687614	306.6025843	01/06/2018	10:00:00	2018	6	66.792367	28.067755	Salla	2	29	random	0	0
L	Aapalampi	01/06/2018 12:00	17.83476865	17.43937908	18.30374084	0	5.022270539	339.1875043	01/06/2018	12:00:00	2018	6	66.792601	28.0647	Salla	1	32	expert	0	0
L	Aapalampi	01/06/2018 12:00	17.83476865	17.43937908	18.30374084	0	5.022270539	339.1875043	01/06/2018	12:00:00	2018	6	66.792902	28.067922	Salla	1	30	random	0	0
L	Aapalampi	01/06/2018 12:00	17.83476865	17.43937908	18.30374084	0	5.022270539	339.1875043	01/06/2018	12:00:00	2018	6	66.792219	28.064618	Salla	2	27	expert	0	0
L	Aapalampi	01/06/2018 12:00	17.83476865	17.43937908	18.30374084	0	5.022270539	339.1875043	01/06/2018	12:00:00	2018	6	66.792367	28.067755	Salla	2	29	random	0	0
L	Aapalampi	01/06/2018 14:00	17.37176448	16.78762306	17.9612378	0	5.22711754	339.4838761	01/06/2018	14:00:00	2018	6	66.792601	28.0647	Salla	1	32	expert	0	0
L	Aapalampi	01/06/2018 14:00	17.37176448	16.78762306	17.9612378	0	5.22711754	339.4838761	01/06/2018	14:00:00	2018	6	66.792902	28.067922	Salla	1	30	random	0	0
L	Aapalampi	01/06/2018 14:00	17.37176448	16.78762306	17.9612378	0	5.22711754	339.4838761	01/06/2018	14:00:00	2018	6	66.792219	28.064618	Salla	2	27	expert	0	0
L	Aapalampi	01/06/2018 14:00	17.37176448	16.78762306	17.9612378	0	5.22711754	339.4838761	01/06/2018	14:00:00	2018	6	66.792367	28.067755	Salla	2	29	random	0	0
L	Aapalampi	01/06/2018 16:00	14.94246506	14.03914386	15.68611399	0	4.055517001	222.7572732	01/06/2018	16:00:00	2018	6	66.792601	28.0647	Salla	1	32	expert	0	0
L	Aapalampi	01/06/2018 16:00	14.94246506	14.03914386	15.68611399	0	4.055517001	222.7572732	01/06/2018	16:00:00	2018	6	66.792902	28.067922	Salla	1	30	random	0	0
L	Aapalampi	01/06/2018 16:00	14.94246506	14.03914386	15.68611399	0	4.055517001	222.7572732	01/06/2018	16:00:00	2018	6	66.792219	28.064618	Salla	2	27	expert	0	0
L	Aapalampi	01/06/2018 16:00	14.94246506	14.03914386	15.68611399	0	4.055517001	222.7572732	01/06/2018	16:00:00	2018	6	66.792367	28.067755	Salla	2	29	random	0	0
L	Aapalampi	01/06/2018 18:00	9.460250436	7.720355714	11.27377774	0	2.430629731	315.6167131	01/06/2018	18:00:00	2018	6	66.792601	28.0647	Salla	1	32	expert	0	0
L	Aapalampi	01/06/2018 18:00	9.460250436	7.720355714	11.27377774	0	2.430629731	315.6167131	01/06/2018	18:00:00	2018	6	66.792902	28.067922	Salla	1	30	random	0	0
L	Aapalampi	01/06/2018 18:00	9.460250436	7.720355714	11.27377774	0	2.430629731	315.6167131	01/06/2018	18:00:00	2018	6	66.792219	28.064618	Salla	2	27	expert	0	0
L	Aapalampi	01/06/2018 18:00	9.460250436	7.720355714	11.27377774	0	2.430629731	315.6167131	01/06/2018	18:00:00	2018	6	66.792367	28.067755	Salla	2	29	random	0	0
L	Aapalampi	01/06/2018 20:00	4.384202285	3.556494619	5.403912638	0	2.175076936	271.5385169	01/06/2018	20:00:00	2018	6	66.792601	28.0647	Salla	1	32	expert	0	0
L	Aapalampi	01/06/2018 20:00	4.384202285	3.556494619	5.403912638	0	2.175076936	271.5385169	01/06/2018	20:00:00	2018	6	66.792902	28.067922	Salla	1	30	random	0	0
L	Aapalampi	01/06/2018 20:00	4.384202285	3.556494619	5.403912638	0	2.175076936	271.5385169	01/06/2018	20:00:00	2018	6	66.792219	28.064618	Salla	2	27	expert	0	0
L	Aapalampi	01/06/2018 20:00	4.384202285	3.556494619	5.403912638	0	2.175076936	271.5385169	01/06/2018	20:00:00	2018	6	66.792367	28.067755	Salla	2	29	random	0	0
L	Aapalampi	01/06/2018 22:00	3.364380423	2.826708306	4.11509065	0	1.33765002	199.024927	01/06/2018	22:00:00	2018	6	66.792601	28.0647	Salla	1	32	expert	0	0
L	Aapalampi	01/06/2018 22:00	3.364380423	2.826708306	4.11509065	0	1.33765002	199.024927	01/06/2018	22:00:00	2018	6	66.792902	28.067922	Salla	1	30	random	0	0
L	Aapalampi	01/06/2018 22:00	3.364380423	2.826708306	4.11509065	0	1.33765002	199.024927	01/06/2018	22:00:00	2018	6	66.792219	28.064618	Salla	2	27	expert	0	0
L	Aapalampi	01/06/2018 22:00	3.364380423	2.826708306	4.11509065	0	1.33765002	199.024927	01/06/2018	22:00:00	2018	6	66.792367	28.067755	Salla	2	29	random	0	0
L	Aapalampi	02/06/2018 00:00	5.980163252	4.920503397	6.611735252	0	0.900272303	232.0508986	02/06/2018	00:00:00	2018	6	66.792601	28.0647	Salla	1	32	expert	0	0
L	Aapalampi	02/06/2018 00:00	5.980163252	4.920503397	6.611735252	0	0.900272303	232.0508986	02/06/2018	00:00:00	2018	6	66.792902	28.067922	Salla	1	30	random	0	0
L	Aapalampi	02/06/2018 00:00	5.980163252	4.920503397	6.611735252	0	0.900272303	232.0508986	02/06/2018	00:00:00	2018	6	66.792219	28.064618	Salla	2	27	expert	0	0
L	Aapalampi	02/06/2018 00:00	5.980163252	4.920503397	6.611735252	0	0.900272303	232.0508986	02/06/2018	00:00:00	2018	6	66.792367	28.067755	Salla	2	29	random	0	0
L	Aapalampi	02/06/2018 02:00	9.914654735	8.812591697	10.90893148	0	0.803441261	222.7755207	02/06/2018	02:00:00	2018	6	66.792601	28.0647	Salla	1	32	expert	0	0
L	Aapalampi	02/06/2018 02:00	9.914654735	8.812591697	10.90893148	0	0.803441261	222.7755207	02/06/2018	02:00:00	2018	6	66.792902	28.067922	Salla	1	30	random	0	0
L	Aapalampi	02/06/2018 02:00	9.914654735	8.812591697	10.90893148	0	0.803441261	222.7755207	02/06/2018	02:00:00	2018	6	66.792219	28.064618	Salla	2	27	expert	0	0
L	Aapalampi	02/06/2018 02:00	9.914654735	8.812591697	10.90893148	0	0.803441261	222.7755207	02/06/2018	02:00:00	2018	6	66.792367	28.067755	Salla	2	29	random	0	0
L	Aapalampi	02/06/2018 04:00	12.73471637	12.07441222	13.56141655	0	1.885089048	115.399552	02/06/2018	04:00:00	2018	6	66.792601	28.0647	Salla	1	32	expert	0	0
L	Aapalampi	02/06/2018 04:00	12.73471637	12.07441222	13.56141655	0	1.885089048	115.399552	02/06/2018	04:00:00	2018	6	66.792902	28.067922	Salla	1	30	random	0	0
L	Aapalampi	02/06/2018 04:00	12.73471637	12.07441222	13.56141655	0	1.885089048	115.399552	02/06/2018	04:00:00	2018	6	66.792219	28.064618	Salla	2	27	expert	0	0
L	Aapalampi	02/06/2018 04:00	12.73471637	12.07441222	13.56141655	0	1.885089048	115.399552	02/06/2018	04:00:00	2018	6	66.792367	28.067755	Salla	2	29	random	0	0
L	Aapalampi	02/06/2018 06:00	14.55522293	14.02365419	15.17762645	0	3.159890308	156.250941	02/06/2018	06:00:00	2018	6	66.792601	28.0647	Salla	1	32	expert	0	0
L	Aapalampi	02/06/2018 06:00	14.55522293	14.02365419	15.17762645	0	3.159890308	156.250941	02/06/2018	06:00:00	2018	6	66.792902	28.067922	Salla	1	30	random	0	0
L	Aapalampi	02/06/2018 06:00	14.55522293	14.02365419	15.17762645	0	3.159890308	156.250941	02/06/2018	06:00:00	2018	6	66.792219	28.064618	Salla	2	27	expert	0	0
L	Aapalampi	02/06/2018 06:00	14.55522293	14.02365419	15.17762645	0	3.159890308	156.250941	02/06/2018	06:00:00	2018	6	66.792367	28.067755	Salla	2	29	random	0	0
L	Aapalampi	02/06/2018 08:00	15.67216543	15.04921395	16.41976876	0	3.507593982	185.9876143	02/06/2018	08:00:00	2018	6	66.792601	28.0647	Salla	1	32	expert	0	0
L	Aapalampi	02/06/2018 08:00	15.67216543	15.04921395	16.41976876	0	3.507593982	185.9876143	02/06/2018	08:00:00	2018	6	66.792902	28.067922	Salla	1	30	random	0	0
L	Aapalampi	02/06/2018 08:00	15.67216543	15.04921395	16.41976876	0	3.507593982	185.9876143	02/06/2018	08:00:00	2018	6	66.792219	28.064618	Salla	2	27	expert	0	0
L	Aapalampi	02/06/2018 08:00	15.67216543	15.04921395	16.41976876	0	3.507593982	185.9876143	02/06/2018	08:00:00	2018	6	66.792367	28.067755	Salla	2	29	random	0	0
L	Aapalampi	02/06/2018 10:00	16.56267456	16.01207387	17.1368494	0	3.588284708	327.2121258	02/06/2018	10:00:00	2018	6	66.792601	28.0647	Salla	1	32	expert	0	0
L	Aapalampi	02/06/2018 10:00	16.56267456	16.01207387	17.1368494	0	3.588284708	327.2121258	02/06/2018	10:00:00	2018	6	66.792902	28.067922	Salla	1	30	random	0	0
L	Aapalampi	02/06/2018 10:00	16.56267456	16.01207387	17.1368494	0	3.588284708	327.2121258	02/06/2018	10:00:00	2018	6	66.792219	28.064618	Salla	2	27	expert	0	0
L	Aapalampi	02/06/2018 10:00	16.56267456	16.01207387	17.1368494	0	3.588284708	327.2121258	02/06/2018	10:00:00	2018	6	66.792367	28.067755	Salla	2	29	random	0	0
L	Aapalampi	02/06/2018 12:00	15.89782708	15.41463552	16.58223404	0	3.605296383	162.3805621	02/06/2018	12:00:00	2018	6	66.792601	28.0647	Salla	1	32	expert	0	0
L	Aapalampi	02/06/2018 12:00	15.89782708	15.41463552	16.58223404	0	3.605296383	162.3805621	02/06/2018	12:00:00	2018	6	66.792902	28.067922	Salla	1	30	random	0	0
L	Aapalampi	02/06/2018 12:00	15.89782708	15.41463552	16.58223404	0	3.605296383	162.3805621	02/06/2018	12:00:00	2018	6	66.792219	28.064618	Salla	2	27	expert	0	0
L	Aapalampi	02/06/2018 12:00	15.89782708	15.41463552	16.58223404	0	3.605296383	162.3805621	02/06/2018	12:00:00	2018	6	66.792367	28.067755	Salla	2	29	random	0	0
L	Aapalampi	02/06/2018 14:00	14.68760395	14.30402349	15.26022048	0	3.06669852	162.2046345	02/06/2018	14:00:00	2018	6	66.792601	28.0647	Salla	1	32	expert	0	0
L	Aapalampi	02/06/2018 14:00	14.68760395	14.30402349	15.26022048	0	3.06669852	162.2046345	02/06/2018	14:00:00	2018	6	66.792902	28.067922	Salla	1	30	random	0	0
L	Aapalampi	02/06/2018 14:00	14.68760395	14.30402349	15.26022048	0	3.06669852	162.2046345	02/06/2018	14:00:00	2018	6	66.792219	28.064618	Salla	2	27	expert	0	0
L	Aapalampi	02/06/2018 14:00	14.68760395	14.30402349	15.26022048	0	3.06669852	162.2046345	02/06/2018	14:00:00	2018	6	66.792367	28.067755	Salla	2	29	random	0	0
L	Aapalampi	02/06/2018 16:00	13.37663176	12.89408749	13.83125278	0	1.168738206	158.5858743	02/06/2018	16:00:00	2018	6	66.792601	28.0647	Salla	1	32	expert	0	0
L	Aapalampi	02/06/2018 16:00	13.37663176	12.89408749	13.83125278	0	1.168738206	158.5858743	02/06/2018	16:00:00	2018	6	66.792902	28.067922	Salla	1	30	random	0	0
L	Aapalampi	02/06/2018 16:00	13.37663176	12.89408749	13.83125278	0	1.168738206	158.5858743	02/06/2018	16:00:00	2018	6	66.792219	28.064618	Salla	2	27	expert	0	0
L	Aapalampi	02/06/2018 16:00	13.37663176	12.89408749	13.83125278	0	1.168738206	158.5858743	02/06/2018	16:00:00	2018	6	66.792367	28.067755	Salla	2	29	random	0	0
L	Aapalampi	02/06/2018 18:00	11.26854064	10.73373574	11.65138062	0	2.831821593	298.854243	02/06/2018	18:00:00	2018	6	66.792601	28.0647	Salla	1	32	expert	0	0
L	Aapalampi	02/06/2018 18:00	11.26854064	10.73373574	11.65138062	0	2.831821593	298.854243	02/06/2018	18:00:00	2018	6	66.792902	28.067922	Salla	1	30	random	0	0
L	Aapalampi	02/06/2018 18:00	11.26854064	10.73373574	11.65138062	0	2.831821593	298.854243	02/06/2018	18:00:00	2018	6	66.792219	28.064618	Salla	2	27	expert	0	0
L	Aapalampi	02/06/2018 18:00	11.26854064	10.73373574	11.65138062	0	2.831821593	298.854243	02/06/2018	18:00:00	2018	6	66.792367	28.067755	Salla	2	29	random	0	0
L	Aapalampi	02/06/2018 20:00	9.058040661	8.524641412	9.612106194	0.074437498	2.555207479	241.2414012	02/06/2018	20:00:00	2018	6	66.792601	28.0647	Salla	1	32	expert	0	0
L	Aapalampi	02/06/2018 20:00	9.058040661	8.524641412	9.612106194	0.074437498	2.555207479	241.2414012	02/06/2018	20:00:00	2018	6	66.792902	28.067922	Salla	1	30	random	0	0
L	Aapalampi	02/06/2018 20:00	9.058040661	8.524641412	9.612106194	0.074437498	2.555207479	241.2414012	02/06/2018	20:00:00	2018	6	66.792219	28.064618	Salla	2	27	expert	0	0
L	Aapalampi	02/06/2018 20:00	9.058040661	8.524641412	9.612106194	0.074437498	2.555207479	241.2414012	02/06/2018	20:00:00	2018	6	66.792367	28.067755	Salla	2	29	random	0	0
L	Aapalampi	02/06/2018 22:00	7.140206241	6.740039728	7.633068714	0	2.035972524	213.7399231	02/06/2018	22:00:00	2018	6	66.792601	28.0647	Salla	1	32	expert	0	0
L	Aapalampi	02/06/2018 22:00	7.140206241	6.740039728	7.633068714	0	2.035972524	213.7399231	02/06/2018	22:00:00	2018	6	66.792902	28.067922	Salla	1	30	random	0	0
L	Aapalampi	02/06/2018 22:00	7.140206241	6.740039728	7.633068714	0	2.035972524	213.7399231	02/06/2018	22:00:00	2018	6	66.792219	28.064618	Salla	2	27	expert	0	0
L	Aapalampi	02/06/2018 22:00	7.140206241	6.740039728	7.633068714	0	2.035972524	213.7399231	02/06/2018	22:00:00	2018	6	66.792367	28.067755	Salla	2	29	random	0	0
L	Aapalampi	03/06/2018 00:00	7.667476275	7.183663461	8.27157259	0	1.856531525	293.233024	03/06/2018	00:00:00	2018	6	66.792601	28.0647	Salla	1	32	expert	0	0
L	Aapalampi	03/06/2018 00:00	7.667476275	7.183663461	8.27157259	0	1.856531525	293.233024	03/06/2018	00:00:00	2018	6	66.792902	28.067922	Salla	1	30	random	0	0
L	Aapalampi	03/06/2018 00:00	7.667476275	7.183663461	8.27157259	0	1.856531525	293.233024	03/06/2018	00:00:00	2018	6	66.792219	28.064618	Salla	2	27	expert	0	0
L	Aapalampi	03/06/2018 00:00	7.667476275	7.183663461	8.27157259	0	1.856531525	293.233024	03/06/2018	00:00:00	2018	6	66.792367	28.067755	Salla	2	29	random	0	0
L	Aapalampi	03/06/2018 02:00	9.802860187	9.130598059	10.42334095	0	2.137025425	189.0861709	03/06/2018	02:00:00	2018	6	66.792601	28.0647	Salla	1	32	expert	0	0
L	Aapalampi	03/06/2018 02:00	9.802860187	9.130598059	10.42334095	0	2.137025425	189.0861709	03/06/2018	02:00:00	2018	6	66.792902	28.067922	Salla	1	30	random	0	0
L	Aapalampi	03/06/2018 02:00	9.802860187	9.130598059	10.42334095	0	2.137025425	189.0861709	03/06/2018	02:00:00	2018	6	66.792219	28.064618	Salla	2	27	expert	0	0
L	Aapalampi	03/06/2018 02:00	9.802860187	9.130598059	10.42334095	0	2.137025425	189.0861709	03/06/2018	02:00:00	2018	6	66.792367	28.067755	Salla	2	29	random	0	0
L	Aapalampi	03/06/2018 04:00	11.542012	11.04080575	12.10036491	0	2.860986359	175.3365287	03/06/2018	04:00:00	2018	6	66.792601	28.0647	Salla	1	32	expert	0	0
L	Aapalampi	03/06/2018 04:00	11.542012	11.04080575	12.10036491	0	2.860986359	175.3365287	03/06/2018	04:00:00	2018	6	66.792902	28.067922	Salla	1	30	random	0	0
L	Aapalampi	03/06/2018 04:00	11.542012	11.04080575	12.10036491	0	2.860986359	175.3365287	03/06/2018	04:00:00	2018	6	66.792219	28.064618	Salla	2	27	expert	0	0
L	Aapalampi	03/06/2018 04:00	11.542012	11.04080575	12.10036491	0	2.860986359	175.3365287	03/06/2018	04:00:00	2018	6	66.792367	28.067755	Salla	2	29	random	0	0
L	Aapalampi	03/06/2018 06:00	11.95426527	11.5442208	12.63698563	0	3.218432898	299.6301109	03/06/2018	06:00:00	2018	6	66.792601	28.0647	Salla	1	32	expert	0	0
L	Aapalampi	03/06/2018 06:00	11.95426527	11.5442208	12.63698563	0	3.218432898	299.6301109	03/06/2018	06:00:00	2018	6	66.792902	28.067922	Salla	1	30	random	0	0
L	Aapalampi	03/06/2018 06:00	11.95426527	11.5442208	12.63698563	0	3.218432898	299.6301109	03/06/2018	06:00:00	2018	6	66.792219	28.064618	Salla	2	27	expert	0	0
L	Aapalampi	03/06/2018 06:00	11.95426527	11.5442208	12.63698563	0	3.218432898	299.6301109	03/06/2018	06:00:00	2018	6	66.792367	28.067755	Salla	2	29	random	0	0
L	Aapalampi	03/06/2018 08:00	12.45895367	12.07285316	12.85748359	0	4.46561856	285.0710018	03/06/2018	08:00:00	2018	6	66.792601	28.0647	Salla	1	32	expert	0	0
L	Aapalampi	03/06/2018 08:00	12.45895367	12.07285316	12.85748359	0	4.46561856	285.0710018	03/06/2018	08:00:00	2018	6	66.792902	28.067922	Salla	1	30	random	0	0
L	Aapalampi	03/06/2018 08:00	12.45895367	12.07285316	12.85748359	0	4.46561856	285.0710018	03/06/2018	08:00:00	2018	6	66.792219	28.064618	Salla	2	27	expert	0	0
L	Aapalampi	03/06/2018 08:00	12.45895367	12.07285316	12.85748359	0	4.46561856	285.0710018	03/06/2018	08:00:00	2018	6	66.792367	28.067755	Salla	2	29	random	0	0
L	Aapalampi	03/06/2018 10:00	11.93937573	11.53565485	12.34585263	0	4.329072387	269.8762449	03/06/2018	10:00:00	2018	6	66.792601	28.0647	Salla	1	32	expert	0	0
L	Aapalampi	03/06/2018 10:00	11.93937573	11.53565485	12.34585263	0	4.329072387	269.8762449	03/06/2018	10:00:00	2018	6	66.792902	28.067922	Salla	1	30	random	0	0
L	Aapalampi	03/06/2018 10:00	11.93937573	11.53565485	12.34585263	0	4.329072387	269.8762449	03/06/2018	10:00:00	2018	6	66.792219	28.064618	Salla	2	27	expert	0	0
L	Aapalampi	03/06/2018 10:00	11.93937573	11.53565485	12.34585263	0	4.329072387	269.8762449	03/06/2018	10:00:00	2018	6	66.792367	28.067755	Salla	2	29	random	0	0
L	Aapalampi	03/06/2018 12:00	10.40214922	9.418065819	11.18318997	0.06136216	3.787733616	266.1067013	03/06/2018	12:00:00	2018	6	66.792601	28.0647	Salla	1	32	expert	0	0
L	Aapalampi	03/06/2018 12:00	10.40214922	9.418065819	11.18318997	0.06136216	3.787733616	266.1067013	03/06/2018	12:00:00	2018	6	66.792902	28.067922	Salla	1	30	random	0	0
L	Aapalampi	03/06/2018 12:00	10.40214922	9.418065819	11.18318997	0.06136216	3.787733616	266.1067013	03/06/2018	12:00:00	2018	6	66.792219	28.064618	Salla	2	27	expert	0	0
L	Aapalampi	03/06/2018 12:00	10.40214922	9.418065819	11.18318997	0.06136216	3.787733616	266.1067013	03/06/2018	12:00:00	2018	6	66.792367	28.067755	Salla	2	29	random	0	0
L	Aapalampi	03/06/2018 14:00	7.424039717	6.974889916	7.955501797	0.224228332	2.143648485	300.1875074	03/06/2018	14:00:00	2018	6	66.792601	28.0647	Salla	1	32	expert	0	0
L	Aapalampi	03/06/2018 14:00	7.424039717	6.974889916	7.955501797	0.224228332	2.143648485	300.1875074	03/06/2018	14:00:00	2018	6	66.792902	28.067922	Salla	1	30	random	0	0
L	Aapalampi	03/06/2018 14:00	7.424039717	6.974889916	7.955501797	0.224228332	2.143648485	300.1875074	03/06/2018	14:00:00	2018	6	66.792219	28.064618	Salla	2	27	expert	0	0
L	Aapalampi	03/06/2018 14:00	7.424039717	6.974889916	7.955501797	0.224228332	2.143648485	300.1875074	03/06/2018	14:00:00	2018	6	66.792367	28.067755	Salla	2	29	random	0	0
L	Aapalampi	03/06/2018 16:00	6.200445748	5.800345892	6.654274534	1.087470884	3.872658645	280.1205432	03/06/2018	16:00:00	2018	6	66.792601	28.0647	Salla	1	32	expert	0	0
L	Aapalampi	03/06/2018 16:00	6.200445748	5.800345892	6.654274534	1.087470884	3.872658645	280.1205432	03/06/2018	16:00:00	2018	6	66.792902	28.067922	Salla	1	30	random	0	0
L	Aapalampi	03/06/2018 16:00	6.200445748	5.800345892	6.654274534	1.087470884	3.872658645	280.1205432	03/06/2018	16:00:00	2018	6	66.792219	28.064618	Salla	2	27	expert	0	0
L	Aapalampi	03/06/2018 16:00	6.200445748	5.800345892	6.654274534	1.087470884	3.872658645	280.1205432	03/06/2018	16:00:00	2018	6	66.792367	28.067755	Salla	2	29	random	0	0
L	Aapalampi	03/06/2018 18:00	5.461822601	5.168257318	5.796053802	0.099249998	3.614304213	264.3325122	03/06/2018	18:00:00	2018	6	66.792601	28.0647	Salla	1	32	expert	0	0
L	Aapalampi	03/06/2018 18:00	5.461822601	5.168257318	5.796053802	0.099249998	3.614304213	264.3325122	03/06/2018	18:00:00	2018	6	66.792902	28.067922	Salla	1	30	random	0	0
L	Aapalampi	03/06/2018 18:00	5.461822601	5.168257318	5.796053802	0.099249998	3.614304213	264.3325122	03/06/2018	18:00:00	2018	6	66.792219	28.064618	Salla	2	27	expert	0	0
L	Aapalampi	03/06/2018 18:00	5.461822601	5.168257318	5.796053802	0.099249998	3.614304213	264.3325122	03/06/2018	18:00:00	2018	6	66.792367	28.067755	Salla	2	29	random	0	0
L	Aapalampi	03/06/2018 20:00	5.160664608	4.903856121	5.580208291	0.309053627	4.475173408	239.6704283	03/06/2018	20:00:00	2018	6	66.792601	28.0647	Salla	1	32	expert	0	0
L	Aapalampi	03/06/2018 20:00	5.160664608	4.903856121	5.580208291	0.309053627	4.475173408	239.6704283	03/06/2018	20:00:00	2018	6	66.792902	28.067922	Salla	1	30	random	0	0
L	Aapalampi	03/06/2018 20:00	5.160664608	4.903856121	5.580208291	0.309053627	4.475173408	239.6704283	03/06/2018	20:00:00	2018	6	66.792219	28.064618	Salla	2	27	expert	0	0
L	Aapalampi	03/06/2018 20:00	5.160664608	4.903856121	5.580208291	0.309053627	4.475173408	239.6704283	03/06/2018	20:00:00	2018	6	66.792367	28.067755	Salla	2	29	random	0	0
L	Aapalampi	03/06/2018 22:00	4.898897547	4.679254004	5.111013052	0.074437498	5.273636638	287.3310703	03/06/2018	22:00:00	2018	6	66.792601	28.0647	Salla	1	32	expert	0	0
L	Aapalampi	03/06/2018 22:00	4.898897547	4.679254004	5.111013052	0.074437498	5.273636638	287.3310703	03/06/2018	22:00:00	2018	6	66.792902	28.067922	Salla	1	30	random	0	0
L	Aapalampi	03/06/2018 22:00	4.898897547	4.679254004	5.111013052	0.074437498	5.273636638	287.3310703	03/06/2018	22:00:00	2018	6	66.792219	28.064618	Salla	2	27	expert	0	0
L	Aapalampi	03/06/2018 22:00	4.898897547	4.679254004	5.111013052	0.074437498	5.273636638	287.3310703	03/06/2018	22:00:00	2018	6	66.792367	28.067755	Salla	2	29	random	0	0
L	Aapalampi	04/06/2018 00:00	4.42963606	4.17093736	4.581900287	0.024812499	4.94385387	317.3055752	04/06/2018	00:00:00	2018	6	66.792601	28.0647	Salla	1	32	expert	0	0
L	Aapalampi	04/06/2018 00:00	4.42963606	4.17093736	4.581900287	0.024812499	4.94385387	317.3055752	04/06/2018	00:00:00	2018	6	66.792902	28.067922	Salla	1	30	random	0	0
L	Aapalampi	04/06/2018 00:00	4.42963606	4.17093736	4.581900287	0.024812499	4.94385387	317.3055752	04/06/2018	00:00:00	2018	6	66.792219	28.064618	Salla	2	27	expert	0	0
L	Aapalampi	04/06/2018 00:00	4.42963606	4.17093736	4.581900287	0.024812499	4.94385387	317.3055752	04/06/2018	00:00:00	2018	6	66.792367	28.067755	Salla	2	29	random	0	0
L	Aapalampi	04/06/2018 02:00	4.538351883	4.302503776	4.764224661	0.055493579	6.782483651	306.0159447	04/06/2018	02:00:00	2018	6	66.792601	28.0647	Salla	1	32	expert	0	0
L	Aapalampi	04/06/2018 02:00	4.538351883	4.302503776	4.764224661	0.055493579	6.782483651	306.0159447	04/06/2018	02:00:00	2018	6	66.792902	28.067922	Salla	1	30	random	0	0
L	Aapalampi	04/06/2018 02:00	4.538351883	4.302503776	4.764224661	0.055493579	6.782483651	306.0159447	04/06/2018	02:00:00	2018	6	66.792219	28.064618	Salla	2	27	expert	0	0
L	Aapalampi	04/06/2018 02:00	4.538351883	4.302503776	4.764224661	0.055493579	6.782483651	306.0159447	04/06/2018	02:00:00	2018	6	66.792367	28.067755	Salla	2	29	random	0	0
L	Aapalampi	04/06/2018 04:00	4.543518165	4.177389386	5.046115191	0.267721034	7.499149534	311.1556992	04/06/2018	04:00:00	2018	6	66.792601	28.0647	Salla	1	32	expert	0	0
L	Aapalampi	04/06/2018 04:00	4.543518165	4.177389386	5.046115191	0.267721034	7.499149534	311.1556992	04/06/2018	04:00:00	2018	6	66.792902	28.067922	Salla	1	30	random	0	0
L	Aapalampi	04/06/2018 04:00	4.543518165	4.177389386	5.046115191	0.267721034	7.499149534	311.1556992	04/06/2018	04:00:00	2018	6	66.792219	28.064618	Salla	2	27	expert	0	0
L	Aapalampi	04/06/2018 04:00	4.543518165	4.177389386	5.046115191	0.267721034	7.499149534	311.1556992	04/06/2018	04:00:00	2018	6	66.792367	28.067755	Salla	2	29	random	0	0
L	Aapalampi	04/06/2018 06:00	5.127339177	4.896486536	5.498063684	0.198821535	7.341919588	312.5619897	04/06/2018	06:00:00	2018	6	66.792601	28.0647	Salla	1	32	expert	0	0
L	Aapalampi	04/06/2018 06:00	5.127339177	4.896486536	5.498063684	0.198821535	7.341919588	312.5619897	04/06/2018	06:00:00	2018	6	66.792902	28.067922	Salla	1	30	random	0	0
L	Aapalampi	04/06/2018 06:00	5.127339177	4.896486536	5.498063684	0.198821535	7.341919588	312.5619897	04/06/2018	06:00:00	2018	6	66.792219	28.064618	Salla	2	27	expert	0	0
L	Aapalampi	04/06/2018 06:00	5.127339177	4.896486536	5.498063684	0.198821535	7.341919588	312.5619897	04/06/2018	06:00:00	2018	6	66.792367	28.067755	Salla	2	29	random	0	0
L	Aapalampi	04/06/2018 08:00	5.615568319	5.33929069	5.84825582	0.476760554	7.438049321	319.2774176	04/06/2018	08:00:00	2018	6	66.792601	28.0647	Salla	1	32	expert	0	0
L	Aapalampi	04/06/2018 08:00	5.615568319	5.33929069	5.84825582	0.476760554	7.438049321	319.2774176	04/06/2018	08:00:00	2018	6	66.792902	28.067922	Salla	1	30	random	0	0
L	Aapalampi	04/06/2018 08:00	5.615568319	5.33929069	5.84825582	0.476760554	7.438049321	319.2774176	04/06/2018	08:00:00	2018	6	66.792219	28.064618	Salla	2	27	expert	0	0
L	Aapalampi	04/06/2018 08:00	5.615568319	5.33929069	5.84825582	0.476760554	7.438049321	319.2774176	04/06/2018	08:00:00	2018	6	66.792367	28.067755	Salla	2	29	random	0	0
L	Aapalampi	04/06/2018 10:00	5.39488198	4.88674768	5.793844773	0.664228817	9.1075239	293.3433018	04/06/2018	10:00:00	2018	6	66.792601	28.0647	Salla	1	32	expert	0	0
L	Aapalampi	04/06/2018 10:00	5.39488198	4.88674768	5.793844773	0.664228817	9.1075239	293.3433018	04/06/2018	10:00:00	2018	6	66.792902	28.067922	Salla	1	30	random	0	0
L	Aapalampi	04/06/2018 10:00	5.39488198	4.88674768	5.793844773	0.664228817	9.1075239	293.3433018	04/06/2018	10:00:00	2018	6	66.792219	28.064618	Salla	2	27	expert	0	0
L	Aapalampi	04/06/2018 10:00	5.39488198	4.88674768	5.793844773	0.664228817	9.1075239	293.3433018	04/06/2018	10:00:00	2018	6	66.792367	28.067755	Salla	2	29	random	0	0
L	Aapalampi	04/06/2018 12:00	4.46127666	4.160966308	4.819810907	0.800079578	8.038855512	225.4403059	04/06/2018	12:00:00	2018	6	66.792601	28.0647	Salla	1	32	expert	0	0
L	Aapalampi	04/06/2018 12:00	4.46127666	4.160966308	4.819810907	0.800079578	8.038855512	225.4403059	04/06/2018	12:00:00	2018	6	66.792902	28.067922	Salla	1	30	random	0	0
L	Aapalampi	04/06/2018 12:00	4.46127666	4.160966308	4.819810907	0.800079578	8.038855512	225.4403059	04/06/2018	12:00:00	2018	6	66.792219	28.064618	Salla	2	27	expert	0	0
L	Aapalampi	04/06/2018 12:00	4.46127666	4.160966308	4.819810907	0.800079578	8.038855512	225.4403059	04/06/2018	12:00:00	2018	6	66.792367	28.067755	Salla	2	29	random	0	0
L	Aapalampi	04/06/2018 14:00	5.38863002	5.099911911	5.622340641	0.005711787	8.0402664	304.8268964	04/06/2018	14:00:00	2018	6	66.792601	28.0647	Salla	1	32	expert	0	0
L	Aapalampi	04/06/2018 14:00	5.38863002	5.099911911	5.622340641	0.005711787	8.0402664	304.8268964	04/06/2018	14:00:00	2018	6	66.792902	28.067922	Salla	1	30	random	0	0
L	Aapalampi	04/06/2018 14:00	5.38863002	5.099911911	5.622340641	0.005711787	8.0402664	304.8268964	04/06/2018	14:00:00	2018	6	66.792219	28.064618	Salla	2	27	expert	0	0
L	Aapalampi	04/06/2018 14:00	5.38863002	5.099911911	5.622340641	0.005711787	8.0402664	304.8268964	04/06/2018	14:00:00	2018	6	66.792367	28.067755	Salla	2	29	random	0	0
L	Aapalampi	04/06/2018 16:00	5.325369912	5.080845493	5.47210548	2.95E-13	8.057464532	304.0334944	04/06/2018	16:00:00	2018	6	66.792601	28.0647	Salla	1	32	expert	0	0
L	Aapalampi	04/06/2018 16:00	5.325369912	5.080845493	5.47210548	2.95E-13	8.057464532	304.0334944	04/06/2018	16:00:00	2018	6	66.792902	28.067922	Salla	1	30	random	0	0
L	Aapalampi	04/06/2018 16:00	5.325369912	5.080845493	5.47210548	2.95E-13	8.057464532	304.0334944	04/06/2018	16:00:00	2018	6	66.792219	28.064618	Salla	2	27	expert	0	0
L	Aapalampi	04/06/2018 16:00	5.325369912	5.080845493	5.47210548	2.95E-13	8.057464532	304.0334944	04/06/2018	16:00:00	2018	6	66.792367	28.067755	Salla	2	29	random	0	0
L	Aapalampi	04/06/2018 18:00	4.545264663	4.156830805	4.85243027	9.04E-06	7.791964049	274.2955632	04/06/2018	18:00:00	2018	6	66.792601	28.0647	Salla	1	32	expert	0	0
L	Aapalampi	04/06/2018 18:00	4.545264663	4.156830805	4.85243027	9.04E-06	7.791964049	274.2955632	04/06/2018	18:00:00	2018	6	66.792902	28.067922	Salla	1	30	random	0	0
L	Aapalampi	04/06/2018 18:00	4.545264663	4.156830805	4.85243027	9.04E-06	7.791964049	274.2955632	04/06/2018	18:00:00	2018	6	66.792219	28.064618	Salla	2	27	expert	0	0
L	Aapalampi	04/06/2018 18:00	4.545264663	4.156830805	4.85243027	9.04E-06	7.791964049	274.2955632	04/06/2018	18:00:00	2018	6	66.792367	28.067755	Salla	2	29	random	0	0
L	Aapalampi	04/06/2018 20:00	3.131683884	2.825865332	3.466894754	1.84E-26	7.705631141	232.9056457	04/06/2018	20:00:00	2018	6	66.792601	28.0647	Salla	1	32	expert	0	0
L	Aapalampi	04/06/2018 20:00	3.131683884	2.825865332	3.466894754	1.84E-26	7.705631141	232.9056457	04/06/2018	20:00:00	2018	6	66.792902	28.067922	Salla	1	30	random	0	0
L	Aapalampi	04/06/2018 20:00	3.131683884	2.825865332	3.466894754	1.84E-26	7.705631141	232.9056457	04/06/2018	20:00:00	2018	6	66.792219	28.064618	Salla	2	27	expert	0	0
L	Aapalampi	04/06/2018 20:00	3.131683884	2.825865332	3.466894754	1.84E-26	7.705631141	232.9056457	04/06/2018	20:00:00	2018	6	66.792367	28.067755	Salla	2	29	random	0	0
L	Aapalampi	04/06/2018 22:00	2.221800393	2.091250413	2.396227422	6.11E-23	6.965983043	348.3103523	04/06/2018	22:00:00	2018	6	66.792601	28.0647	Salla	1	32	expert	0	0
L	Aapalampi	04/06/2018 22:00	2.221800393	2.091250413	2.396227422	6.11E-23	6.965983043	348.3103523	04/06/2018	22:00:00	2018	6	66.792902	28.067922	Salla	1	30	random	0	0
L	Aapalampi	04/06/2018 22:00	2.221800393	2.091250413	2.396227422	6.11E-23	6.965983043	348.3103523	04/06/2018	22:00:00	2018	6	66.792219	28.064618	Salla	2	27	expert	0	0
L	Aapalampi	04/06/2018 22:00	2.221800393	2.091250413	2.396227422	6.11E-23	6.965983043	348.3103523	04/06/2018	22:00:00	2018	6	66.792367	28.067755	Salla	2	29	random	0	0
L	Aapalampi	05/06/2018 00:00	2.471831725	2.181910987	2.787772034	4.74E-33	6.207295926	233.4520222	05/06/2018	00:00:00	2018	6	66.792601	28.0647	Salla	1	32	expert	0	0
L	Aapalampi	05/06/2018 00:00	2.471831725	2.181910987	2.787772034	4.74E-33	6.207295926	233.4520222	05/06/2018	00:00:00	2018	6	66.792902	28.067922	Salla	1	30	random	0	0
L	Aapalampi	05/06/2018 00:00	2.471831725	2.181910987	2.787772034	4.74E-33	6.207295926	233.4520222	05/06/2018	00:00:00	2018	6	66.792219	28.064618	Salla	2	27	expert	0	0
L	Aapalampi	05/06/2018 00:00	2.471831725	2.181910987	2.787772034	4.74E-33	6.207295926	233.4520222	05/06/2018	00:00:00	2018	6	66.792367	28.067755	Salla	2	29	random	0	0
L	Aapalampi	05/06/2018 02:00	3.588052395	3.147591622	4.169672853	1.22E-22	6.014858503	236.1590953	05/06/2018	02:00:00	2018	6	66.792601	28.0647	Salla	1	32	expert	0	0
L	Aapalampi	05/06/2018 02:00	3.588052395	3.147591622	4.169672853	1.22E-22	6.014858503	236.1590953	05/06/2018	02:00:00	2018	6	66.792902	28.067922	Salla	1	30	random	0	0
L	Aapalampi	05/06/2018 02:00	3.588052395	3.147591622	4.169672853	1.22E-22	6.014858503	236.1590953	05/06/2018	02:00:00	2018	6	66.792219	28.064618	Salla	2	27	expert	0	0
L	Aapalampi	05/06/2018 02:00	3.588052395	3.147591622	4.169672853	1.22E-22	6.014858503	236.1590953	05/06/2018	02:00:00	2018	6	66.792367	28.067755	Salla	2	29	random	0	0
L	Aapalampi	05/06/2018 04:00	4.946504161	4.442748994	5.839443209	0	5.391049849	303.9827495	05/06/2018	04:00:00	2018	6	66.792601	28.0647	Salla	1	32	expert	0	0
L	Aapalampi	05/06/2018 04:00	4.946504161	4.442748994	5.839443209	0	5.391049849	303.9827495	05/06/2018	04:00:00	2018	6	66.792902	28.067922	Salla	1	30	random	0	0
L	Aapalampi	05/06/2018 04:00	4.946504161	4.442748994	5.839443209	0	5.391049849	303.9827495	05/06/2018	04:00:00	2018	6	66.792219	28.064618	Salla	2	27	expert	0	0
L	Aapalampi	05/06/2018 04:00	4.946504161	4.442748994	5.839443209	0	5.391049849	303.9827495	05/06/2018	04:00:00	2018	6	66.792367	28.067755	Salla	2	29	random	0	0
L	Aapalampi	05/06/2018 06:00	5.631151374	4.577606479	6.779803717	0.024157721	5.848446527	333.5055295	05/06/2018	06:00:00	2018	6	66.792601	28.0647	Salla	1	32	expert	0	0
L	Aapalampi	05/06/2018 06:00	5.631151374	4.577606479	6.779803717	0.024157721	5.848446527	333.5055295	05/06/2018	06:00:00	2018	6	66.792902	28.067922	Salla	1	30	random	0	0
L	Aapalampi	05/06/2018 06:00	5.631151374	4.577606479	6.779803717	0.024157721	5.848446527	333.5055295	05/06/2018	06:00:00	2018	6	66.792219	28.064618	Salla	2	27	expert	0	0
L	Aapalampi	05/06/2018 06:00	5.631151374	4.577606479	6.779803717	0.024157721	5.848446527	333.5055295	05/06/2018	06:00:00	2018	6	66.792367	28.067755	Salla	2	29	random	0	0
L	Aapalampi	05/06/2018 08:00	6.422246923	5.205213235	7.437576613	0.011126072	5.79859978	349.3672073	05/06/2018	08:00:00	2018	6	66.792601	28.0647	Salla	1	32	expert	0	0
L	Aapalampi	05/06/2018 08:00	6.422246923	5.205213235	7.437576613	0.011126072	5.79859978	349.3672073	05/06/2018	08:00:00	2018	6	66.792902	28.067922	Salla	1	30	random	0	0
L	Aapalampi	05/06/2018 08:00	6.422246923	5.205213235	7.437576613	0.011126072	5.79859978	349.3672073	05/06/2018	08:00:00	2018	6	66.792219	28.064618	Salla	2	27	expert	0	0
L	Aapalampi	05/06/2018 08:00	6.422246923	5.205213235	7.437576613	0.011126072	5.79859978	349.3672073	05/06/2018	08:00:00	2018	6	66.792367	28.067755	Salla	2	29	random	0	0
L	Aapalampi	05/06/2018 10:00	6.738608922	5.185682722	8.309781399	0.0188068	5.844361101	189.2616911	05/06/2018	10:00:00	2018	6	66.792601	28.0647	Salla	1	32	expert	0	0
L	Aapalampi	05/06/2018 10:00	6.738608922	5.185682722	8.309781399	0.0188068	5.844361101	189.2616911	05/06/2018	10:00:00	2018	6	66.792902	28.067922	Salla	1	30	random	0	0
L	Aapalampi	05/06/2018 10:00	6.738608922	5.185682722	8.309781399	0.0188068	5.844361101	189.2616911	05/06/2018	10:00:00	2018	6	66.792219	28.064618	Salla	2	27	expert	0	0
L	Aapalampi	05/06/2018 10:00	6.738608922	5.185682722	8.309781399	0.0188068	5.844361101	189.2616911	05/06/2018	10:00:00	2018	6	66.792367	28.067755	Salla	2	29	random	0	0
L	Aapalampi	05/06/2018 12:00	6.898126363	5.674169331	8.30211344	0	6.131733692	224.4625247	05/06/2018	12:00:00	2018	6	66.792601	28.0647	Salla	1	32	expert	0	0
L	Aapalampi	05/06/2018 12:00	6.898126363	5.674169331	8.30211344	0	6.131733692	224.4625247	05/06/2018	12:00:00	2018	6	66.792902	28.067922	Salla	1	30	random	0	0
L	Aapalampi	05/06/2018 12:00	6.898126363	5.674169331	8.30211344	0	6.131733692	224.4625247	05/06/2018	12:00:00	2018	6	66.792219	28.064618	Salla	2	27	expert	0	0
L	Aapalampi	05/06/2018 12:00	6.898126363	5.674169331	8.30211344	0	6.131733692	224.4625247	05/06/2018	12:00:00	2018	6	66.792367	28.067755	Salla	2	29	random	0	0
L	Aapalampi	05/06/2018 14:00	6.083763597	5.455175229	6.707688276	0	6.365540118	234.6465775	05/06/2018	14:00:00	2018	6	66.792601	28.0647	Salla	1	32	expert	0	0
L	Aapalampi	05/06/2018 14:00	6.083763597	5.455175229	6.707688276	0	6.365540118	234.6465775	05/06/2018	14:00:00	2018	6	66.792902	28.067922	Salla	1	30	random	0	0
L	Aapalampi	05/06/2018 14:00	6.083763597	5.455175229	6.707688276	0	6.365540118	234.6465775	05/06/2018	14:00:00	2018	6	66.792219	28.064618	Salla	2	27	expert	0	0
L	Aapalampi	05/06/2018 14:00	6.083763597	5.455175229	6.707688276	0	6.365540118	234.6465775	05/06/2018	14:00:00	2018	6	66.792367	28.067755	Salla	2	29	random	0	0
L	Aapalampi	05/06/2018 16:00	4.918968138	4.567941383	5.430502297	3.01E-06	6.13244708	297.9821209	05/06/2018	16:00:00	2018	6	66.792601	28.0647	Salla	1	32	expert	0	0
L	Aapalampi	05/06/2018 16:00	4.918968138	4.567941383	5.430502297	3.01E-06	6.13244708	297.9821209	05/06/2018	16:00:00	2018	6	66.792902	28.067922	Salla	1	30	random	0	0
L	Aapalampi	05/06/2018 16:00	4.918968138	4.567941383	5.430502297	3.01E-06	6.13244708	297.9821209	05/06/2018	16:00:00	2018	6	66.792219	28.064618	Salla	2	27	expert	0	0
L	Aapalampi	05/06/2018 16:00	4.918968138	4.567941383	5.430502297	3.01E-06	6.13244708	297.9821209	05/06/2018	16:00:00	2018	6	66.792367	28.067755	Salla	2	29	random	0	0
L	Aapalampi	05/06/2018 18:00	3.782846629	3.44163727	4.071515	0	5.463685289	338.5633241	05/06/2018	18:00:00	2018	6	66.792601	28.0647	Salla	1	32	expert	0	0
L	Aapalampi	05/06/2018 18:00	3.782846629	3.44163727	4.071515	0	5.463685289	338.5633241	05/06/2018	18:00:00	2018	6	66.792902	28.067922	Salla	1	30	random	0	0
L	Aapalampi	05/06/2018 18:00	3.782846629	3.44163727	4.071515	0	5.463685289	338.5633241	05/06/2018	18:00:00	2018	6	66.792219	28.064618	Salla	2	27	expert	0	0
L	Aapalampi	05/06/2018 18:00	3.782846629	3.44163727	4.071515	0	5.463685289	338.5633241	05/06/2018	18:00:00	2018	6	66.792367	28.067755	Salla	2	29	random	0	0
L	Aapalampi	05/06/2018 20:00	2.487511777	2.290206953	2.686429821	0	5.120419143	334.303658	05/06/2018	20:00:00	2018	6	66.792601	28.0647	Salla	1	32	expert	0	0
L	Aapalampi	05/06/2018 20:00	2.487511777	2.290206953	2.686429821	0	5.120419143	334.303658	05/06/2018	20:00:00	2018	6	66.792902	28.067922	Salla	1	30	random	0	0
L	Aapalampi	05/06/2018 20:00	2.487511777	2.290206953	2.686429821	0	5.120419143	334.303658	05/06/2018	20:00:00	2018	6	66.792219	28.064618	Salla	2	27	expert	0	0
L	Aapalampi	05/06/2018 20:00	2.487511777	2.290206953	2.686429821	0	5.120419143	334.303658	05/06/2018	20:00:00	2018	6	66.792367	28.067755	Salla	2	29	random	0	0
L	Aapalampi	05/06/2018 22:00	1.827004067	1.699666695	1.962511207	0	5.094933344	323.735031	05/06/2018	22:00:00	2018	6	66.792601	28.0647	Salla	1	32	expert	0	0
L	Aapalampi	05/06/2018 22:00	1.827004067	1.699666695	1.962511207	0	5.094933344	323.735031	05/06/2018	22:00:00	2018	6	66.792902	28.067922	Salla	1	30	random	0	0
L	Aapalampi	05/06/2018 22:00	1.827004067	1.699666695	1.962511207	0	5.094933344	323.735031	05/06/2018	22:00:00	2018	6	66.792219	28.064618	Salla	2	27	expert	0	0
L	Aapalampi	05/06/2018 22:00	1.827004067	1.699666695	1.962511207	0	5.094933344	323.735031	05/06/2018	22:00:00	2018	6	66.792367	28.067755	Salla	2	29	random	0	0
L	Aapalampi	06/06/2018 00:00	1.78012983	1.620458726	1.926116585	7.90E-34	5.847429017	321.6777911	06/06/2018	00:00:00	2018	6	66.792601	28.0647	Salla	1	32	expert	0	0
L	Aapalampi	06/06/2018 00:00	1.78012983	1.620458726	1.926116585	7.90E-34	5.847429017	321.6777911	06/06/2018	00:00:00	2018	6	66.792902	28.067922	Salla	1	30	random	0	0
L	Aapalampi	06/06/2018 00:00	1.78012983	1.620458726	1.926116585	7.90E-34	5.847429017	321.6777911	06/06/2018	00:00:00	2018	6	66.792219	28.064618	Salla	2	27	expert	0	0
L	Aapalampi	06/06/2018 00:00	1.78012983	1.620458726	1.926116585	7.90E-34	5.847429017	321.6777911	06/06/2018	00:00:00	2018	6	66.792367	28.067755	Salla	2	29	random	0	0
L	Aapalampi	06/06/2018 02:00	1.89865989	1.707751004	2.087777194	5.53E-33	6.077894445	323.6916421	06/06/2018	02:00:00	2018	6	66.792601	28.0647	Salla	1	32	expert	0	0
L	Aapalampi	06/06/2018 02:00	1.89865989	1.707751004	2.087777194	5.53E-33	6.077894445	323.6916421	06/06/2018	02:00:00	2018	6	66.792902	28.067922	Salla	1	30	random	0	0
L	Aapalampi	06/06/2018 02:00	1.89865989	1.707751004	2.087777194	5.53E-33	6.077894445	323.6916421	06/06/2018	02:00:00	2018	6	66.792219	28.064618	Salla	2	27	expert	0	0
L	Aapalampi	06/06/2018 02:00	1.89865989	1.707751004	2.087777194	5.53E-33	6.077894445	323.6916421	06/06/2018	02:00:00	2018	6	66.792367	28.067755	Salla	2	29	random	0	0
L	Aapalampi	06/06/2018 04:00	2.357244065	2.150370356	2.615407964	0	6.341227202	324.3449837	06/06/2018	04:00:00	2018	6	66.792601	28.0647	Salla	1	32	expert	0	0
L	Aapalampi	06/06/2018 04:00	2.357244065	2.150370356	2.615407964	0	6.341227202	324.3449837	06/06/2018	04:00:00	2018	6	66.792902	28.067922	Salla	1	30	random	0	0
L	Aapalampi	06/06/2018 04:00	2.357244065	2.150370356	2.615407964	0	6.341227202	324.3449837	06/06/2018	04:00:00	2018	6	66.792219	28.064618	Salla	2	27	expert	0	0
L	Aapalampi	06/06/2018 04:00	2.357244065	2.150370356	2.615407964	0	6.341227202	324.3449837	06/06/2018	04:00:00	2018	6	66.792367	28.067755	Salla	2	29	random	0	0
L	Aapalampi	06/06/2018 06:00	3.480691291	2.906504462	4.088079715	0	6.607935302	325.6733153	06/06/2018	06:00:00	2018	6	66.792601	28.0647	Salla	1	32	expert	0	0
L	Aapalampi	06/06/2018 06:00	3.480691291	2.906504462	4.088079715	0	6.607935302	325.6733153	06/06/2018	06:00:00	2018	6	66.792902	28.067922	Salla	1	30	random	0	0
L	Aapalampi	06/06/2018 06:00	3.480691291	2.906504462	4.088079715	0	6.607935302	325.6733153	06/06/2018	06:00:00	2018	6	66.792219	28.064618	Salla	2	27	expert	0	0
L	Aapalampi	06/06/2018 06:00	3.480691291	2.906504462	4.088079715	0	6.607935302	325.6733153	06/06/2018	06:00:00	2018	6	66.792367	28.067755	Salla	2	29	random	0	0
L	Aapalampi	06/06/2018 08:00	5.077567009	4.595179915	5.821252712	0	5.688187951	324.0966022	06/06/2018	08:00:00	2018	6	66.792601	28.0647	Salla	1	32	expert	0	0
L	Aapalampi	06/06/2018 08:00	5.077567009	4.595179915	5.821252712	0	5.688187951	324.0966022	06/06/2018	08:00:00	2018	6	66.792902	28.067922	Salla	1	30	random	0	0
L	Aapalampi	06/06/2018 08:00	5.077567009	4.595179915	5.821252712	0	5.688187951	324.0966022	06/06/2018	08:00:00	2018	6	66.792219	28.064618	Salla	2	27	expert	0	0
L	Aapalampi	06/06/2018 08:00	5.077567009	4.595179915	5.821252712	0	5.688187951	324.0966022	06/06/2018	08:00:00	2018	6	66.792367	28.067755	Salla	2	29	random	0	0
L	Aapalampi	06/06/2018 10:00	6.057631871	5.68475142	6.586550231	0	5.764084674	304.3570033	06/06/2018	10:00:00	2018	6	66.792601	28.0647	Salla	1	32	expert	0	0
L	Aapalampi	06/06/2018 10:00	6.057631871	5.68475142	6.586550231	0	5.764084674	304.3570033	06/06/2018	10:00:00	2018	6	66.792902	28.067922	Salla	1	30	random	0	0
L	Aapalampi	06/06/2018 10:00	6.057631871	5.68475142	6.586550231	0	5.764084674	304.3570033	06/06/2018	10:00:00	2018	6	66.792219	28.064618	Salla	2	27	expert	0	0
L	Aapalampi	06/06/2018 10:00	6.057631871	5.68475142	6.586550231	0	5.764084674	304.3570033	06/06/2018	10:00:00	2018	6	66.792367	28.067755	Salla	2	29	random	0	0
L	Aapalampi	06/06/2018 12:00	6.233348911	6.011232227	6.620087285	0	5.194540467	291.7182406	06/06/2018	12:00:00	2018	6	66.792601	28.0647	Salla	1	32	expert	0	0
L	Aapalampi	06/06/2018 12:00	6.233348911	6.011232227	6.620087285	0	5.194540467	291.7182406	06/06/2018	12:00:00	2018	6	66.792902	28.067922	Salla	1	30	random	0	0
L	Aapalampi	06/06/2018 12:00	6.233348911	6.011232227	6.620087285	0	5.194540467	291.7182406	06/06/2018	12:00:00	2018	6	66.792219	28.064618	Salla	2	27	expert	0	0
L	Aapalampi	06/06/2018 12:00	6.233348911	6.011232227	6.620087285	0	5.194540467	291.7182406	06/06/2018	12:00:00	2018	6	66.792367	28.067755	Salla	2	29	random	0	0
L	Aapalampi	06/06/2018 14:00	6.475438545	6.292001336	6.660096878	0	5.031556811	289.6974679	06/06/2018	14:00:00	2018	6	66.792601	28.0647	Salla	1	32	expert	0	0
L	Aapalampi	06/06/2018 14:00	6.475438545	6.292001336	6.660096878	0	5.031556811	289.6974679	06/06/2018	14:00:00	2018	6	66.792902	28.067922	Salla	1	30	random	0	0
L	Aapalampi	06/06/2018 14:00	6.475438545	6.292001336	6.660096878	0	5.031556811	289.6974679	06/06/2018	14:00:00	2018	6	66.792219	28.064618	Salla	2	27	expert	0	0
L	Aapalampi	06/06/2018 14:00	6.475438545	6.292001336	6.660096878	0	5.031556811	289.6974679	06/06/2018	14:00:00	2018	6	66.792367	28.067755	Salla	2	29	random	0	0
L	Aapalampi	06/06/2018 16:00	5.827679951	5.536788667	6.040517793	0	3.877330744	278.6332852	06/06/2018	16:00:00	2018	6	66.792601	28.0647	Salla	1	32	expert	0	0
L	Aapalampi	06/06/2018 16:00	5.827679951	5.536788667	6.040517793	0	3.877330744	278.6332852	06/06/2018	16:00:00	2018	6	66.792902	28.067922	Salla	1	30	random	0	0
L	Aapalampi	06/06/2018 16:00	5.827679951	5.536788667	6.040517793	0	3.877330744	278.6332852	06/06/2018	16:00:00	2018	6	66.792219	28.064618	Salla	2	27	expert	0	0
L	Aapalampi	06/06/2018 16:00	5.827679951	5.536788667	6.040517793	0	3.877330744	278.6332852	06/06/2018	16:00:00	2018	6	66.792367	28.067755	Salla	2	29	random	0	0
L	Aapalampi	06/06/2018 18:00	4.919212098	4.56884011	5.304038243	0	3.932375326	280.9051466	06/06/2018	18:00:00	2018	6	66.792601	28.0647	Salla	1	32	expert	0	0
L	Aapalampi	06/06/2018 18:00	4.919212098	4.56884011	5.304038243	0	3.932375326	280.9051466	06/06/2018	18:00:00	2018	6	66.792902	28.067922	Salla	1	30	random	0	0
L	Aapalampi	06/06/2018 18:00	4.919212098	4.56884011	5.304038243	0	3.932375326	280.9051466	06/06/2018	18:00:00	2018	6	66.792219	28.064618	Salla	2	27	expert	0	0
L	Aapalampi	06/06/2018 18:00	4.919212098	4.56884011	5.304038243	0	3.932375326	280.9051466	06/06/2018	18:00:00	2018	6	66.792367	28.067755	Salla	2	29	random	0	0
L	Aapalampi	06/06/2018 20:00	3.752323644	3.456227651	4.162818932	0	3.048600614	271.28273	06/06/2018	20:00:00	2018	6	66.792601	28.0647	Salla	1	32	expert	0	0
L	Aapalampi	06/06/2018 20:00	3.752323644	3.456227651	4.162818932	0	3.048600614	271.28273	06/06/2018	20:00:00	2018	6	66.792902	28.067922	Salla	1	30	random	0	0
L	Aapalampi	06/06/2018 20:00	3.752323644	3.456227651	4.162818932	0	3.048600614	271.28273	06/06/2018	20:00:00	2018	6	66.792219	28.064618	Salla	2	27	expert	0	0
L	Aapalampi	06/06/2018 20:00	3.752323644	3.456227651	4.162818932	0	3.048600614	271.28273	06/06/2018	20:00:00	2018	6	66.792367	28.067755	Salla	2	29	random	0	0
L	Aapalampi	06/06/2018 22:00	3.041083962	2.80483704	3.388523661	0	3.316198158	270.203249	06/06/2018	22:00:00	2018	6	66.792601	28.0647	Salla	1	32	expert	0	0
L	Aapalampi	06/06/2018 22:00	3.041083962	2.80483704	3.388523661	0	3.316198158	270.203249	06/06/2018	22:00:00	2018	6	66.792902	28.067922	Salla	1	30	random	0	0
L	Aapalampi	06/06/2018 22:00	3.041083962	2.80483704	3.388523661	0	3.316198158	270.203249	06/06/2018	22:00:00	2018	6	66.792219	28.064618	Salla	2	27	expert	0	0
L	Aapalampi	06/06/2018 22:00	3.041083962	2.80483704	3.388523661	0	3.316198158	270.203249	06/06/2018	22:00:00	2018	6	66.792367	28.067755	Salla	2	29	random	0	0
L	Aapalampi	07/06/2018 00:00	3.303680893	3.067815145	3.560883386	0	3.098148273	276.5995655	07/06/2018	00:00:00	2018	6	66.792601	28.0647	Salla	1	32	expert	0	0
L	Aapalampi	07/06/2018 00:00	3.303680893	3.067815145	3.560883386	0	3.098148273	276.5995655	07/06/2018	00:00:00	2018	6	66.792902	28.067922	Salla	1	30	random	0	0
L	Aapalampi	07/06/2018 00:00	3.303680893	3.067815145	3.560883386	0	3.098148273	276.5995655	07/06/2018	00:00:00	2018	6	66.792219	28.064618	Salla	2	27	expert	0	0
L	Aapalampi	07/06/2018 00:00	3.303680893	3.067815145	3.560883386	0	3.098148273	276.5995655	07/06/2018	00:00:00	2018	6	66.792367	28.067755	Salla	2	29	random	0	0
L	Aapalampi	07/06/2018 02:00	4.148255213	3.790450289	4.55789023	3.32E-05	3.079160848	300.1849475	07/06/2018	02:00:00	2018	6	66.792601	28.0647	Salla	1	32	expert	0	0
L	Aapalampi	07/06/2018 02:00	4.148255213	3.790450289	4.55789023	3.32E-05	3.079160848	300.1849475	07/06/2018	02:00:00	2018	6	66.792902	28.067922	Salla	1	30	random	0	0
L	Aapalampi	07/06/2018 02:00	4.148255213	3.790450289	4.55789023	3.32E-05	3.079160848	300.1849475	07/06/2018	02:00:00	2018	6	66.792219	28.064618	Salla	2	27	expert	0	0
L	Aapalampi	07/06/2018 02:00	4.148255213	3.790450289	4.55789023	3.32E-05	3.079160848	300.1849475	07/06/2018	02:00:00	2018	6	66.792367	28.067755	Salla	2	29	random	0	0
L	Aapalampi	07/06/2018 04:00	4.613713215	4.253220722	5.129897383	1.81E-05	3.572935973	310.0341769	07/06/2018	04:00:00	2018	6	66.792601	28.0647	Salla	1	32	expert	0	0
L	Aapalampi	07/06/2018 04:00	4.613713215	4.253220722	5.129897383	1.81E-05	3.572935973	310.0341769	07/06/2018	04:00:00	2018	6	66.792902	28.067922	Salla	1	30	random	0	0
L	Aapalampi	07/06/2018 04:00	4.613713215	4.253220722	5.129897383	1.81E-05	3.572935973	310.0341769	07/06/2018	04:00:00	2018	6	66.792219	28.064618	Salla	2	27	expert	0	0
L	Aapalampi	07/06/2018 04:00	4.613713215	4.253220722	5.129897383	1.81E-05	3.572935973	310.0341769	07/06/2018	04:00:00	2018	6	66.792367	28.067755	Salla	2	29	random	0	0
L	Aapalampi	07/06/2018 06:00	5.500483333	4.933707439	6.134402384	1.81E-05	3.78718281	313.6995378	07/06/2018	06:00:00	2018	6	66.792601	28.0647	Salla	1	32	expert	0	0
L	Aapalampi	07/06/2018 06:00	5.500483333	4.933707439	6.134402384	1.81E-05	3.78718281	313.6995378	07/06/2018	06:00:00	2018	6	66.792902	28.067922	Salla	1	30	random	0	0
L	Aapalampi	07/06/2018 06:00	5.500483333	4.933707439	6.134402384	1.81E-05	3.78718281	313.6995378	07/06/2018	06:00:00	2018	6	66.792219	28.064618	Salla	2	27	expert	0	0
L	Aapalampi	07/06/2018 06:00	5.500483333	4.933707439	6.134402384	1.81E-05	3.78718281	313.6995378	07/06/2018	06:00:00	2018	6	66.792367	28.067755	Salla	2	29	random	0	0
L	Aapalampi	07/06/2018 08:00	5.932463322	5.46034354	6.566163164	0.007990284	4.680845409	336.3897462	07/06/2018	08:00:00	2018	6	66.792601	28.0647	Salla	1	32	expert	0	0
L	Aapalampi	07/06/2018 08:00	5.932463322	5.46034354	6.566163164	0.007990284	4.680845409	336.3897462	07/06/2018	08:00:00	2018	6	66.792902	28.067922	Salla	1	30	random	0	0
L	Aapalampi	07/06/2018 08:00	5.932463322	5.46034354	6.566163164	0.007990284	4.680845409	336.3897462	07/06/2018	08:00:00	2018	6	66.792219	28.064618	Salla	2	27	expert	0	0
L	Aapalampi	07/06/2018 08:00	5.932463322	5.46034354	6.566163164	0.007990284	4.680845409	336.3897462	07/06/2018	08:00:00	2018	6	66.792367	28.067755	Salla	2	29	random	0	0
L	Aapalampi	07/06/2018 10:00	6.972632046	6.51606468	7.602880444	1.22E-22	5.043352707	337.7500541	07/06/2018	10:00:00	2018	6	66.792601	28.0647	Salla	1	32	expert	0	0
L	Aapalampi	07/06/2018 10:00	6.972632046	6.51606468	7.602880444	1.22E-22	5.043352707	337.7500541	07/06/2018	10:00:00	2018	6	66.792902	28.067922	Salla	1	30	random	0	0
L	Aapalampi	07/06/2018 10:00	6.972632046	6.51606468	7.602880444	1.22E-22	5.043352707	337.7500541	07/06/2018	10:00:00	2018	6	66.792219	28.064618	Salla	2	27	expert	0	0
L	Aapalampi	07/06/2018 10:00	6.972632046	6.51606468	7.602880444	1.22E-22	5.043352707	337.7500541	07/06/2018	10:00:00	2018	6	66.792367	28.067755	Salla	2	29	random	0	0
L	Aapalampi	07/06/2018 12:00	7.297964092	6.988920504	7.817924296	6.03E-06	4.724758457	340.3984284	07/06/2018	12:00:00	2018	6	66.792601	28.0647	Salla	1	32	expert	0	0
L	Aapalampi	07/06/2018 12:00	7.297964092	6.988920504	7.817924296	6.03E-06	4.724758457	340.3984284	07/06/2018	12:00:00	2018	6	66.792902	28.067922	Salla	1	30	random	0	0
L	Aapalampi	07/06/2018 12:00	7.297964092	6.988920504	7.817924296	6.03E-06	4.724758457	340.3984284	07/06/2018	12:00:00	2018	6	66.792219	28.064618	Salla	2	27	expert	0	0
L	Aapalampi	07/06/2018 12:00	7.297964092	6.988920504	7.817924296	6.03E-06	4.724758457	340.3984284	07/06/2018	12:00:00	2018	6	66.792367	28.067755	Salla	2	29	random	0	0
L	Aapalampi	07/06/2018 14:00	7.184438718	6.977922602	7.380234877	1.81E-05	4.502508593	332.607288	07/06/2018	14:00:00	2018	6	66.792601	28.0647	Salla	1	32	expert	0	0
L	Aapalampi	07/06/2018 14:00	7.184438718	6.977922602	7.380234877	1.81E-05	4.502508593	332.607288	07/06/2018	14:00:00	2018	6	66.792902	28.067922	Salla	1	30	random	0	0
L	Aapalampi	07/06/2018 14:00	7.184438718	6.977922602	7.380234877	1.81E-05	4.502508593	332.607288	07/06/2018	14:00:00	2018	6	66.792219	28.064618	Salla	2	27	expert	0	0
L	Aapalampi	07/06/2018 14:00	7.184438718	6.977922602	7.380234877	1.81E-05	4.502508593	332.607288	07/06/2018	14:00:00	2018	6	66.792367	28.067755	Salla	2	29	random	0	0
L	Aapalampi	07/06/2018 16:00	6.42036985	5.966541006	6.908387215	3.06E-26	4.386999589	321.5562967	07/06/2018	16:00:00	2018	6	66.792601	28.0647	Salla	1	32	expert	0	0
L	Aapalampi	07/06/2018 16:00	6.42036985	5.966541006	6.908387215	3.06E-26	4.386999589	321.5562967	07/06/2018	16:00:00	2018	6	66.792902	28.067922	Salla	1	30	random	0	0
L	Aapalampi	07/06/2018 16:00	6.42036985	5.966541006	6.908387215	3.06E-26	4.386999589	321.5562967	07/06/2018	16:00:00	2018	6	66.792219	28.064618	Salla	2	27	expert	0	0
L	Aapalampi	07/06/2018 16:00	6.42036985	5.966541006	6.908387215	3.06E-26	4.386999589	321.5562967	07/06/2018	16:00:00	2018	6	66.792367	28.067755	Salla	2	29	random	0	0
L	Aapalampi	07/06/2018 18:00	4.588296199	4.251640883	5.086713735	0	3.330257266	326.2184273	07/06/2018	18:00:00	2018	6	66.792601	28.0647	Salla	1	32	expert	0	0
L	Aapalampi	07/06/2018 18:00	4.588296199	4.251640883	5.086713735	0	3.330257266	326.2184273	07/06/2018	18:00:00	2018	6	66.792902	28.067922	Salla	1	30	random	0	0
L	Aapalampi	07/06/2018 18:00	4.588296199	4.251640883	5.086713735	0	3.330257266	326.2184273	07/06/2018	18:00:00	2018	6	66.792219	28.064618	Salla	2	27	expert	0	0
L	Aapalampi	07/06/2018 18:00	4.588296199	4.251640883	5.086713735	0	3.330257266	326.2184273	07/06/2018	18:00:00	2018	6	66.792367	28.067755	Salla	2	29	random	0	0
L	Aapalampi	07/06/2018 20:00	3.906176165	3.805465892	4.065441734	0	2.799593038	307.5475138	07/06/2018	20:00:00	2018	6	66.792601	28.0647	Salla	1	32	expert	0	0
L	Aapalampi	07/06/2018 20:00	3.906176165	3.805465892	4.065441734	0	2.799593038	307.5475138	07/06/2018	20:00:00	2018	6	66.792902	28.067922	Salla	1	30	random	0	0
L	Aapalampi	07/06/2018 20:00	3.906176165	3.805465892	4.065441734	0	2.799593038	307.5475138	07/06/2018	20:00:00	2018	6	66.792219	28.064618	Salla	2	27	expert	0	0
L	Aapalampi	07/06/2018 20:00	3.906176165	3.805465892	4.065441734	0	2.799593038	307.5475138	07/06/2018	20:00:00	2018	6	66.792367	28.067755	Salla	2	29	random	0	0
L	Aapalampi	07/06/2018 22:00	3.529677038	3.31746045	3.730972844	0	2.826667174	308.2727942	07/06/2018	22:00:00	2018	6	66.792601	28.0647	Salla	1	32	expert	0	0
L	Aapalampi	07/06/2018 22:00	3.529677038	3.31746045	3.730972844	0	2.826667174	308.2727942	07/06/2018	22:00:00	2018	6	66.792902	28.067922	Salla	1	30	random	0	0
L	Aapalampi	07/06/2018 22:00	3.529677038	3.31746045	3.730972844	0	2.826667174	308.2727942	07/06/2018	22:00:00	2018	6	66.792219	28.064618	Salla	2	27	expert	0	0
L	Aapalampi	07/06/2018 22:00	3.529677038	3.31746045	3.730972844	0	2.826667174	308.2727942	07/06/2018	22:00:00	2018	6	66.792367	28.067755	Salla	2	29	random	0	0
L	Aapalampi	08/06/2018 00:00	3.566412234	3.452172422	3.802105151	0	3.496790048	313.2442592	08/06/2018	00:00:00	2018	6	66.792601	28.0647	Salla	1	32	expert	0	0
L	Aapalampi	08/06/2018 00:00	3.566412234	3.452172422	3.802105151	0	3.496790048	313.2442592	08/06/2018	00:00:00	2018	6	66.792902	28.067922	Salla	1	30	random	0	0
L	Aapalampi	08/06/2018 00:00	3.566412234	3.452172422	3.802105151	0	3.496790048	313.2442592	08/06/2018	00:00:00	2018	6	66.792219	28.064618	Salla	2	27	expert	0	0
L	Aapalampi	08/06/2018 00:00	3.566412234	3.452172422	3.802105151	0	3.496790048	313.2442592	08/06/2018	00:00:00	2018	6	66.792367	28.067755	Salla	2	29	random	0	0
L	Aapalampi	08/06/2018 02:00	4.61672925	4.063039358	5.182399198	0	3.762386443	322.1718894	08/06/2018	02:00:00	2018	6	66.792601	28.0647	Salla	1	32	expert	0	0
L	Aapalampi	08/06/2018 02:00	4.61672925	4.063039358	5.182399198	0	3.762386443	322.1718894	08/06/2018	02:00:00	2018	6	66.792902	28.067922	Salla	1	30	random	0	0
L	Aapalampi	08/06/2018 02:00	4.61672925	4.063039358	5.182399198	0	3.762386443	322.1718894	08/06/2018	02:00:00	2018	6	66.792219	28.064618	Salla	2	27	expert	0	0
L	Aapalampi	08/06/2018 02:00	4.61672925	4.063039358	5.182399198	0	3.762386443	322.1718894	08/06/2018	02:00:00	2018	6	66.792367	28.067755	Salla	2	29	random	0	0
L	Aapalampi	08/06/2018 04:00	5.861729822	5.505365747	6.328690858	0	4.136925312	327.7413396	08/06/2018	04:00:00	2018	6	66.792601	28.0647	Salla	1	32	expert	0	0
L	Aapalampi	08/06/2018 04:00	5.861729822	5.505365747	6.328690858	0	4.136925312	327.7413396	08/06/2018	04:00:00	2018	6	66.792902	28.067922	Salla	1	30	random	0	0
L	Aapalampi	08/06/2018 04:00	5.861729822	5.505365747	6.328690858	0	4.136925312	327.7413396	08/06/2018	04:00:00	2018	6	66.792219	28.064618	Salla	2	27	expert	0	0
L	Aapalampi	08/06/2018 04:00	5.861729822	5.505365747	6.328690858	0	4.136925312	327.7413396	08/06/2018	04:00:00	2018	6	66.792367	28.067755	Salla	2	29	random	0	0
L	Aapalampi	08/06/2018 06:00	6.198041249	5.837714464	6.713564909	3.06E-22	3.886375181	311.1172825	08/06/2018	06:00:00	2018	6	66.792601	28.0647	Salla	1	32	expert	0	0
L	Aapalampi	08/06/2018 06:00	6.198041249	5.837714464	6.713564909	3.06E-22	3.886375181	311.1172825	08/06/2018	06:00:00	2018	6	66.792902	28.067922	Salla	1	30	random	0	0
L	Aapalampi	08/06/2018 06:00	6.198041249	5.837714464	6.713564909	3.06E-22	3.886375181	311.1172825	08/06/2018	06:00:00	2018	6	66.792219	28.064618	Salla	2	27	expert	0	0
L	Aapalampi	08/06/2018 06:00	6.198041249	5.837714464	6.713564909	3.06E-22	3.886375181	311.1172825	08/06/2018	06:00:00	2018	6	66.792367	28.067755	Salla	2	29	random	0	0
L	Aapalampi	08/06/2018 08:00	6.851227765	6.403036106	7.389765092	4.29E-26	4.232103405	315.0723584	08/06/2018	08:00:00	2018	6	66.792601	28.0647	Salla	1	32	expert	0	0
L	Aapalampi	08/06/2018 08:00	6.851227765	6.403036106	7.389765092	4.29E-26	4.232103405	315.0723584	08/06/2018	08:00:00	2018	6	66.792902	28.067922	Salla	1	30	random	0	0
L	Aapalampi	08/06/2018 08:00	6.851227765	6.403036106	7.389765092	4.29E-26	4.232103405	315.0723584	08/06/2018	08:00:00	2018	6	66.792219	28.064618	Salla	2	27	expert	0	0
L	Aapalampi	08/06/2018 08:00	6.851227765	6.403036106	7.389765092	4.29E-26	4.232103405	315.0723584	08/06/2018	08:00:00	2018	6	66.792367	28.067755	Salla	2	29	random	0	0
L	Aapalampi	08/06/2018 10:00	7.350533468	7.003411463	7.760968137	4.28E-22	4.056368339	324.2814175	08/06/2018	10:00:00	2018	6	66.792601	28.0647	Salla	1	32	expert	0	0
L	Aapalampi	08/06/2018 10:00	7.350533468	7.003411463	7.760968137	4.28E-22	4.056368339	324.2814175	08/06/2018	10:00:00	2018	6	66.792902	28.067922	Salla	1	30	random	0	0
L	Aapalampi	08/06/2018 10:00	7.350533468	7.003411463	7.760968137	4.28E-22	4.056368339	324.2814175	08/06/2018	10:00:00	2018	6	66.792219	28.064618	Salla	2	27	expert	0	0
L	Aapalampi	08/06/2018 10:00	7.350533468	7.003411463	7.760968137	4.28E-22	4.056368339	324.2814175	08/06/2018	10:00:00	2018	6	66.792367	28.067755	Salla	2	29	random	0	0
L	Aapalampi	08/06/2018 12:00	7.461510731	7.160692551	7.859173278	3.95E-33	3.64883326	327.408379	08/06/2018	12:00:00	2018	6	66.792601	28.0647	Salla	1	32	expert	0	0
L	Aapalampi	08/06/2018 12:00	7.461510731	7.160692551	7.859173278	3.95E-33	3.64883326	327.408379	08/06/2018	12:00:00	2018	6	66.792902	28.067922	Salla	1	30	random	0	0
L	Aapalampi	08/06/2018 12:00	7.461510731	7.160692551	7.859173278	3.95E-33	3.64883326	327.408379	08/06/2018	12:00:00	2018	6	66.792219	28.064618	Salla	2	27	expert	0	0
L	Aapalampi	08/06/2018 12:00	7.461510731	7.160692551	7.859173278	3.95E-33	3.64883326	327.408379	08/06/2018	12:00:00	2018	6	66.792367	28.067755	Salla	2	29	random	0	0
L	Aapalampi	08/06/2018 14:00	7.483966109	7.128625762	8.024297043	0	2.835116765	320.4123808	08/06/2018	14:00:00	2018	6	66.792601	28.0647	Salla	1	32	expert	0	0
L	Aapalampi	08/06/2018 14:00	7.483966109	7.128625762	8.024297043	0	2.835116765	320.4123808	08/06/2018	14:00:00	2018	6	66.792902	28.067922	Salla	1	30	random	0	0
L	Aapalampi	08/06/2018 14:00	7.483966109	7.128625762	8.024297043	0	2.835116765	320.4123808	08/06/2018	14:00:00	2018	6	66.792219	28.064618	Salla	2	27	expert	0	0
L	Aapalampi	08/06/2018 14:00	7.483966109	7.128625762	8.024297043	0	2.835116765	320.4123808	08/06/2018	14:00:00	2018	6	66.792367	28.067755	Salla	2	29	random	0	0
L	Aapalampi	08/06/2018 16:00	6.650562099	6.243002085	7.149809106	0	1.290429582	311.832825	08/06/2018	16:00:00	2018	6	66.792601	28.0647	Salla	1	32	expert	0	0
L	Aapalampi	08/06/2018 16:00	6.650562099	6.243002085	7.149809106	0	1.290429582	311.832825	08/06/2018	16:00:00	2018	6	66.792902	28.067922	Salla	1	30	random	0	0
L	Aapalampi	08/06/2018 16:00	6.650562099	6.243002085	7.149809106	0	1.290429582	311.832825	08/06/2018	16:00:00	2018	6	66.792219	28.064618	Salla	2	27	expert	0	0
L	Aapalampi	08/06/2018 16:00	6.650562099	6.243002085	7.149809106	0	1.290429582	311.832825	08/06/2018	16:00:00	2018	6	66.792367	28.067755	Salla	2	29	random	0	0
L	Aapalampi	08/06/2018 18:00	4.933204573	4.501956072	5.404311266	0	1.146320116	263.7863692	08/06/2018	18:00:00	2018	6	66.792601	28.0647	Salla	1	32	expert	0	0
L	Aapalampi	08/06/2018 18:00	4.933204573	4.501956072	5.404311266	0	1.146320116	263.7863692	08/06/2018	18:00:00	2018	6	66.792902	28.067922	Salla	1	30	random	0	0
L	Aapalampi	08/06/2018 18:00	4.933204573	4.501956072	5.404311266	0	1.146320116	263.7863692	08/06/2018	18:00:00	2018	6	66.792219	28.064618	Salla	2	27	expert	0	0
L	Aapalampi	08/06/2018 18:00	4.933204573	4.501956072	5.404311266	0	1.146320116	263.7863692	08/06/2018	18:00:00	2018	6	66.792367	28.067755	Salla	2	29	random	0	0
L	Aapalampi	08/06/2018 20:00	3.23326379	2.976269095	3.490365277	0	1.061364076	206.892284	08/06/2018	20:00:00	2018	6	66.792601	28.0647	Salla	1	32	expert	0	0
L	Aapalampi	08/06/2018 20:00	3.23326379	2.976269095	3.490365277	0	1.061364076	206.892284	08/06/2018	20:00:00	2018	6	66.792902	28.067922	Salla	1	30	random	0	0
L	Aapalampi	08/06/2018 20:00	3.23326379	2.976269095	3.490365277	0	1.061364076	206.892284	08/06/2018	20:00:00	2018	6	66.792219	28.064618	Salla	2	27	expert	0	0
L	Aapalampi	08/06/2018 20:00	3.23326379	2.976269095	3.490365277	0	1.061364076	206.892284	08/06/2018	20:00:00	2018	6	66.792367	28.067755	Salla	2	29	random	0	0
L	Aapalampi	08/06/2018 22:00	3.08713738	2.823568728	3.323794439	0	1.543715127	206.4885222	08/06/2018	22:00:00	2018	6	66.792601	28.0647	Salla	1	32	expert	0	0
L	Aapalampi	08/06/2018 22:00	3.08713738	2.823568728	3.323794439	0	1.543715127	206.4885222	08/06/2018	22:00:00	2018	6	66.792902	28.067922	Salla	1	30	random	0	0
L	Aapalampi	08/06/2018 22:00	3.08713738	2.823568728	3.323794439	0	1.543715127	206.4885222	08/06/2018	22:00:00	2018	6	66.792219	28.064618	Salla	2	27	expert	0	0
L	Aapalampi	08/06/2018 22:00	3.08713738	2.823568728	3.323794439	0	1.543715127	206.4885222	08/06/2018	22:00:00	2018	6	66.792367	28.067755	Salla	2	29	random	0	0
L	Aapalampi	09/06/2018 00:00	4.28150531	3.887499459	4.739349515	0	2.004334122	166.7727588	09/06/2018	00:00:00	2018	6	66.792601	28.0647	Salla	1	32	expert	0	0
L	Aapalampi	09/06/2018 00:00	4.28150531	3.887499459	4.739349515	0	2.004334122	166.7727588	09/06/2018	00:00:00	2018	6	66.792902	28.067922	Salla	1	30	random	0	0
L	Aapalampi	09/06/2018 00:00	4.28150531	3.887499459	4.739349515	0	2.004334122	166.7727588	09/06/2018	00:00:00	2018	6	66.792219	28.064618	Salla	2	27	expert	0	0
L	Aapalampi	09/06/2018 00:00	4.28150531	3.887499459	4.739349515	0	2.004334122	166.7727588	09/06/2018	00:00:00	2018	6	66.792367	28.067755	Salla	2	29	random	0	0
L	Aapalampi	09/06/2018 02:00	7.023778658	6.276011323	7.803745614	0	2.771569717	214.3288316	09/06/2018	02:00:00	2018	6	66.792601	28.0647	Salla	1	32	expert	0	0
L	Aapalampi	09/06/2018 02:00	7.023778658	6.276011323	7.803745614	0	2.771569717	214.3288316	09/06/2018	02:00:00	2018	6	66.792902	28.067922	Salla	1	30	random	0	0
L	Aapalampi	09/06/2018 02:00	7.023778658	6.276011323	7.803745614	0	2.771569717	214.3288316	09/06/2018	02:00:00	2018	6	66.792219	28.064618	Salla	2	27	expert	0	0
L	Aapalampi	09/06/2018 02:00	7.023778658	6.276011323	7.803745614	0	2.771569717	214.3288316	09/06/2018	02:00:00	2018	6	66.792367	28.067755	Salla	2	29	random	0	0
L	Aapalampi	09/06/2018 04:00	9.061067055	8.536522128	9.746786023	0	4.519821851	225.0175313	09/06/2018	04:00:00	2018	6	66.792601	28.0647	Salla	1	32	expert	0	0
L	Aapalampi	09/06/2018 04:00	9.061067055	8.536522128	9.746786023	0	4.519821851	225.0175313	09/06/2018	04:00:00	2018	6	66.792902	28.067922	Salla	1	30	random	0	0
L	Aapalampi	09/06/2018 04:00	9.061067055	8.536522128	9.746786023	0	4.519821851	225.0175313	09/06/2018	04:00:00	2018	6	66.792219	28.064618	Salla	2	27	expert	0	0
L	Aapalampi	09/06/2018 04:00	9.061067055	8.536522128	9.746786023	0	4.519821851	225.0175313	09/06/2018	04:00:00	2018	6	66.792367	28.067755	Salla	2	29	random	0	0
L	Aapalampi	09/06/2018 06:00	10.34362055	9.821339451	11.01309585	0	5.541346421	233.0882149	09/06/2018	06:00:00	2018	6	66.792601	28.0647	Salla	1	32	expert	0	0
L	Aapalampi	09/06/2018 06:00	10.34362055	9.821339451	11.01309585	0	5.541346421	233.0882149	09/06/2018	06:00:00	2018	6	66.792902	28.067922	Salla	1	30	random	0	0
L	Aapalampi	09/06/2018 06:00	10.34362055	9.821339451	11.01309585	0	5.541346421	233.0882149	09/06/2018	06:00:00	2018	6	66.792219	28.064618	Salla	2	27	expert	0	0
L	Aapalampi	09/06/2018 06:00	10.34362055	9.821339451	11.01309585	0	5.541346421	233.0882149	09/06/2018	06:00:00	2018	6	66.792367	28.067755	Salla	2	29	random	0	0
L	Aapalampi	09/06/2018 08:00	10.59904992	10.07621329	11.11706436	0	5.519496399	246.2192543	09/06/2018	08:00:00	2018	6	66.792601	28.0647	Salla	1	32	expert	0	0
L	Aapalampi	09/06/2018 08:00	10.59904992	10.07621329	11.11706436	0	5.519496399	246.2192543	09/06/2018	08:00:00	2018	6	66.792902	28.067922	Salla	1	30	random	0	0
L	Aapalampi	09/06/2018 08:00	10.59904992	10.07621329	11.11706436	0	5.519496399	246.2192543	09/06/2018	08:00:00	2018	6	66.792219	28.064618	Salla	2	27	expert	0	0
L	Aapalampi	09/06/2018 08:00	10.59904992	10.07621329	11.11706436	0	5.519496399	246.2192543	09/06/2018	08:00:00	2018	6	66.792367	28.067755	Salla	2	29	random	0	0
L	Aapalampi	09/06/2018 10:00	10.17809836	9.816572569	10.44228534	0	4.666147907	247.2233298	09/06/2018	10:00:00	2018	6	66.792601	28.0647	Salla	1	32	expert	0	0
L	Aapalampi	09/06/2018 10:00	10.17809836	9.816572569	10.44228534	0	4.666147907	247.2233298	09/06/2018	10:00:00	2018	6	66.792902	28.067922	Salla	1	30	random	0	0
L	Aapalampi	09/06/2018 10:00	10.17809836	9.816572569	10.44228534	0	4.666147907	247.2233298	09/06/2018	10:00:00	2018	6	66.792219	28.064618	Salla	2	27	expert	0	0
L	Aapalampi	09/06/2018 10:00	10.17809836	9.816572569	10.44228534	0	4.666147907	247.2233298	09/06/2018	10:00:00	2018	6	66.792367	28.067755	Salla	2	29	random	0	0
L	Aapalampi	09/06/2018 12:00	9.592372933	9.327992575	9.890163327	0.003992128	3.043943138	271.2978845	09/06/2018	12:00:00	2018	6	66.792601	28.0647	Salla	1	32	expert	0	0
L	Aapalampi	09/06/2018 12:00	9.592372933	9.327992575	9.890163327	0.003992128	3.043943138	271.2978845	09/06/2018	12:00:00	2018	6	66.792902	28.067922	Salla	1	30	random	0	0
L	Aapalampi	09/06/2018 12:00	9.592372933	9.327992575	9.890163327	0.003992128	3.043943138	271.2978845	09/06/2018	12:00:00	2018	6	66.792219	28.064618	Salla	2	27	expert	0	0
L	Aapalampi	09/06/2018 12:00	9.592372933	9.327992575	9.890163327	0.003992128	3.043943138	271.2978845	09/06/2018	12:00:00	2018	6	66.792367	28.067755	Salla	2	29	random	0	0
L	Aapalampi	09/06/2018 14:00	9.327645826	9.08489403	9.591382766	0.128742483	2.742425469	259.2548334	09/06/2018	14:00:00	2018	6	66.792601	28.0647	Salla	1	32	expert	0	0
L	Aapalampi	09/06/2018 14:00	9.327645826	9.08489403	9.591382766	0.128742483	2.742425469	259.2548334	09/06/2018	14:00:00	2018	6	66.792902	28.067922	Salla	1	30	random	0	0
L	Aapalampi	09/06/2018 14:00	9.327645826	9.08489403	9.591382766	0.128742483	2.742425469	259.2548334	09/06/2018	14:00:00	2018	6	66.792219	28.064618	Salla	2	27	expert	0	0
L	Aapalampi	09/06/2018 14:00	9.327645826	9.08489403	9.591382766	0.128742483	2.742425469	259.2548334	09/06/2018	14:00:00	2018	6	66.792367	28.067755	Salla	2	29	random	0	0
L	Aapalampi	09/06/2018 16:00	8.619802133	8.309854006	8.947908083	0	2.511531765	252.5556826	09/06/2018	16:00:00	2018	6	66.792601	28.0647	Salla	1	32	expert	0	0
L	Aapalampi	09/06/2018 16:00	8.619802133	8.309854006	8.947908083	0	2.511531765	252.5556826	09/06/2018	16:00:00	2018	6	66.792902	28.067922	Salla	1	30	random	0	0
L	Aapalampi	09/06/2018 16:00	8.619802133	8.309854006	8.947908083	0	2.511531765	252.5556826	09/06/2018	16:00:00	2018	6	66.792219	28.064618	Salla	2	27	expert	0	0
L	Aapalampi	09/06/2018 16:00	8.619802133	8.309854006	8.947908083	0	2.511531765	252.5556826	09/06/2018	16:00:00	2018	6	66.792367	28.067755	Salla	2	29	random	0	0
L	Aapalampi	09/06/2018 18:00	7.617975794	7.329897819	7.914713073	0	2.531686194	261.8251025	09/06/2018	18:00:00	2018	6	66.792601	28.0647	Salla	1	32	expert	0	0
L	Aapalampi	09/06/2018 18:00	7.617975794	7.329897819	7.914713073	0	2.531686194	261.8251025	09/06/2018	18:00:00	2018	6	66.792902	28.067922	Salla	1	30	random	0	0
L	Aapalampi	09/06/2018 18:00	7.617975794	7.329897819	7.914713073	0	2.531686194	261.8251025	09/06/2018	18:00:00	2018	6	66.792219	28.064618	Salla	2	27	expert	0	0
L	Aapalampi	09/06/2018 18:00	7.617975794	7.329897819	7.914713073	0	2.531686194	261.8251025	09/06/2018	18:00:00	2018	6	66.792367	28.067755	Salla	2	29	random	0	0
L	Aapalampi	09/06/2018 20:00	6.618740222	6.382185387	6.837633839	0	1.389027757	244.7679069	09/06/2018	20:00:00	2018	6	66.792601	28.0647	Salla	1	32	expert	0	0
L	Aapalampi	09/06/2018 20:00	6.618740222	6.382185387	6.837633839	0	1.389027757	244.7679069	09/06/2018	20:00:00	2018	6	66.792902	28.067922	Salla	1	30	random	0	0
L	Aapalampi	09/06/2018 20:00	6.618740222	6.382185387	6.837633839	0	1.389027757	244.7679069	09/06/2018	20:00:00	2018	6	66.792219	28.064618	Salla	2	27	expert	0	0
L	Aapalampi	09/06/2018 20:00	6.618740222	6.382185387	6.837633839	0	1.389027757	244.7679069	09/06/2018	20:00:00	2018	6	66.792367	28.067755	Salla	2	29	random	0	0
L	Aapalampi	09/06/2018 22:00	5.990374145	5.771925303	6.250597034	0	1.077960944	225.7987287	09/06/2018	22:00:00	2018	6	66.792601	28.0647	Salla	1	32	expert	0	0
L	Aapalampi	09/06/2018 22:00	5.990374145	5.771925303	6.250597034	0	1.077960944	225.7987287	09/06/2018	22:00:00	2018	6	66.792902	28.067922	Salla	1	30	random	0	0
L	Aapalampi	09/06/2018 22:00	5.990374145	5.771925303	6.250597034	0	1.077960944	225.7987287	09/06/2018	22:00:00	2018	6	66.792219	28.064618	Salla	2	27	expert	0	0
L	Aapalampi	09/06/2018 22:00	5.990374145	5.771925303	6.250597034	0	1.077960944	225.7987287	09/06/2018	22:00:00	2018	6	66.792367	28.067755	Salla	2	29	random	0	0
L	Aapalampi	10/06/2018 00:00	7.014501011	6.648238686	7.437584736	0	0.878777041	196.2721554	10/06/2018	00:00:00	2018	6	66.792601	28.0647	Salla	1	32	expert	0	0
L	Aapalampi	10/06/2018 00:00	7.014501011	6.648238686	7.437584736	0	0.878777041	196.2721554	10/06/2018	00:00:00	2018	6	66.792902	28.067922	Salla	1	30	random	0	0
L	Aapalampi	10/06/2018 00:00	7.014501011	6.648238686	7.437584736	0	0.878777041	196.2721554	10/06/2018	00:00:00	2018	6	66.792219	28.064618	Salla	2	27	expert	0	0
L	Aapalampi	10/06/2018 00:00	7.014501011	6.648238686	7.437584736	0	0.878777041	196.2721554	10/06/2018	00:00:00	2018	6	66.792367	28.067755	Salla	2	29	random	0	0
L	Aapalampi	10/06/2018 02:00	8.538612849	8.195167885	8.958729262	7.07E-40	0.867652198	234.1792991	10/06/2018	02:00:00	2018	6	66.792601	28.0647	Salla	1	32	expert	0	0
L	Aapalampi	10/06/2018 02:00	8.538612849	8.195167885	8.958729262	7.07E-40	0.867652198	234.1792991	10/06/2018	02:00:00	2018	6	66.792902	28.067922	Salla	1	30	random	0	0
L	Aapalampi	10/06/2018 02:00	8.538612849	8.195167885	8.958729262	7.07E-40	0.867652198	234.1792991	10/06/2018	02:00:00	2018	6	66.792219	28.064618	Salla	2	27	expert	0	0
L	Aapalampi	10/06/2018 02:00	8.538612849	8.195167885	8.958729262	7.07E-40	0.867652198	234.1792991	10/06/2018	02:00:00	2018	6	66.792367	28.067755	Salla	2	29	random	0	0
L	Aapalampi	10/06/2018 04:00	9.879387109	9.459333582	10.30829595	0	1.347270131	194.8719884	10/06/2018	04:00:00	2018	6	66.792601	28.0647	Salla	1	32	expert	0	0
L	Aapalampi	10/06/2018 04:00	9.879387109	9.459333582	10.30829595	0	1.347270131	194.8719884	10/06/2018	04:00:00	2018	6	66.792902	28.067922	Salla	1	30	random	0	0
L	Aapalampi	10/06/2018 04:00	9.879387109	9.459333582	10.30829595	0	1.347270131	194.8719884	10/06/2018	04:00:00	2018	6	66.792219	28.064618	Salla	2	27	expert	0	0
L	Aapalampi	10/06/2018 04:00	9.879387109	9.459333582	10.30829595	0	1.347270131	194.8719884	10/06/2018	04:00:00	2018	6	66.792367	28.067755	Salla	2	29	random	0	0
L	Aapalampi	10/06/2018 06:00	10.46286209	10.12047794	10.92867658	0	1.778903949	197.6253492	10/06/2018	06:00:00	2018	6	66.792601	28.0647	Salla	1	32	expert	0	0
L	Aapalampi	10/06/2018 06:00	10.46286209	10.12047794	10.92867658	0	1.778903949	197.6253492	10/06/2018	06:00:00	2018	6	66.792902	28.067922	Salla	1	30	random	0	0
L	Aapalampi	10/06/2018 06:00	10.46286209	10.12047794	10.92867658	0	1.778903949	197.6253492	10/06/2018	06:00:00	2018	6	66.792219	28.064618	Salla	2	27	expert	0	0
L	Aapalampi	10/06/2018 06:00	10.46286209	10.12047794	10.92867658	0	1.778903949	197.6253492	10/06/2018	06:00:00	2018	6	66.792367	28.067755	Salla	2	29	random	0	0
L	Aapalampi	10/06/2018 08:00	11.18422776	10.88577794	11.61765632	0	1.772750192	207.7313039	10/06/2018	08:00:00	2018	6	66.792601	28.0647	Salla	1	32	expert	0	0
L	Aapalampi	10/06/2018 08:00	11.18422776	10.88577794	11.61765632	0	1.772750192	207.7313039	10/06/2018	08:00:00	2018	6	66.792902	28.067922	Salla	1	30	random	0	0
L	Aapalampi	10/06/2018 08:00	11.18422776	10.88577794	11.61765632	0	1.772750192	207.7313039	10/06/2018	08:00:00	2018	6	66.792219	28.064618	Salla	2	27	expert	0	0
L	Aapalampi	10/06/2018 08:00	11.18422776	10.88577794	11.61765632	0	1.772750192	207.7313039	10/06/2018	08:00:00	2018	6	66.792367	28.067755	Salla	2	29	random	0	0
L	Aapalampi	10/06/2018 10:00	12.26668355	11.86563388	12.60879614	0	1.966698944	245.3677905	10/06/2018	10:00:00	2018	6	66.792601	28.0647	Salla	1	32	expert	0	0
L	Aapalampi	10/06/2018 10:00	12.26668355	11.86563388	12.60879614	0	1.966698944	245.3677905	10/06/2018	10:00:00	2018	6	66.792902	28.067922	Salla	1	30	random	0	0
L	Aapalampi	10/06/2018 10:00	12.26668355	11.86563388	12.60879614	0	1.966698944	245.3677905	10/06/2018	10:00:00	2018	6	66.792219	28.064618	Salla	2	27	expert	0	0
L	Aapalampi	10/06/2018 10:00	12.26668355	11.86563388	12.60879614	0	1.966698944	245.3677905	10/06/2018	10:00:00	2018	6	66.792367	28.067755	Salla	2	29	random	0	0
L	Aapalampi	10/06/2018 12:00	12.19871498	11.89762621	12.71407544	0.013930694	1.455289559	243.7432244	10/06/2018	12:00:00	2018	6	66.792601	28.0647	Salla	1	32	expert	0	0
L	Aapalampi	10/06/2018 12:00	12.19871498	11.89762621	12.71407544	0.013930694	1.455289559	243.7432244	10/06/2018	12:00:00	2018	6	66.792902	28.067922	Salla	1	30	random	0	0
L	Aapalampi	10/06/2018 12:00	12.19871498	11.89762621	12.71407544	0.013930694	1.455289559	243.7432244	10/06/2018	12:00:00	2018	6	66.792219	28.064618	Salla	2	27	expert	0	0
L	Aapalampi	10/06/2018 12:00	12.19871498	11.89762621	12.71407544	0.013930694	1.455289559	243.7432244	10/06/2018	12:00:00	2018	6	66.792367	28.067755	Salla	2	29	random	0	0
L	Aapalampi	10/06/2018 14:00	11.10988841	10.44130935	11.79874621	0.010239082	1.227753002	231.1769929	10/06/2018	14:00:00	2018	6	66.792601	28.0647	Salla	1	32	expert	0	0
L	Aapalampi	10/06/2018 14:00	11.10988841	10.44130935	11.79874621	0.010239082	1.227753002	231.1769929	10/06/2018	14:00:00	2018	6	66.792902	28.067922	Salla	1	30	random	0	0
L	Aapalampi	10/06/2018 14:00	11.10988841	10.44130935	11.79874621	0.010239082	1.227753002	231.1769929	10/06/2018	14:00:00	2018	6	66.792219	28.064618	Salla	2	27	expert	0	0
L	Aapalampi	10/06/2018 14:00	11.10988841	10.44130935	11.79874621	0.010239082	1.227753002	231.1769929	10/06/2018	14:00:00	2018	6	66.792367	28.067755	Salla	2	29	random	0	0
L	Aapalampi	10/06/2018 16:00	9.839962804	9.692187088	10.03339558	3.01E-06	1.079671129	141.5211503	10/06/2018	16:00:00	2018	6	66.792601	28.0647	Salla	1	32	expert	0	0
L	Aapalampi	10/06/2018 16:00	9.839962804	9.692187088	10.03339558	3.01E-06	1.079671129	141.5211503	10/06/2018	16:00:00	2018	6	66.792902	28.067922	Salla	1	30	random	0	0
L	Aapalampi	10/06/2018 16:00	9.839962804	9.692187088	10.03339558	3.01E-06	1.079671129	141.5211503	10/06/2018	16:00:00	2018	6	66.792219	28.064618	Salla	2	27	expert	0	0
L	Aapalampi	10/06/2018 16:00	9.839962804	9.692187088	10.03339558	3.01E-06	1.079671129	141.5211503	10/06/2018	16:00:00	2018	6	66.792367	28.067755	Salla	2	29	random	0	0
L	Aapalampi	10/06/2018 18:00	8.48715882	8.082732377	8.904905838	1.60E-29	1.511670493	146.7203994	10/06/2018	18:00:00	2018	6	66.792601	28.0647	Salla	1	32	expert	0	0
L	Aapalampi	10/06/2018 18:00	8.48715882	8.082732377	8.904905838	1.60E-29	1.511670493	146.7203994	10/06/2018	18:00:00	2018	6	66.792902	28.067922	Salla	1	30	random	0	0
L	Aapalampi	10/06/2018 18:00	8.48715882	8.082732377	8.904905838	1.60E-29	1.511670493	146.7203994	10/06/2018	18:00:00	2018	6	66.792219	28.064618	Salla	2	27	expert	0	0
L	Aapalampi	10/06/2018 18:00	8.48715882	8.082732377	8.904905838	1.60E-29	1.511670493	146.7203994	10/06/2018	18:00:00	2018	6	66.792367	28.067755	Salla	2	29	random	0	0
L	Aapalampi	10/06/2018 20:00	7.846609462	7.679180863	8.10233123	0.04602162	2.186028895	163.6740858	10/06/2018	20:00:00	2018	6	66.792601	28.0647	Salla	1	32	expert	0	0
L	Aapalampi	10/06/2018 20:00	7.846609462	7.679180863	8.10233123	0.04602162	2.186028895	163.6740858	10/06/2018	20:00:00	2018	6	66.792902	28.067922	Salla	1	30	random	0	0
L	Aapalampi	10/06/2018 20:00	7.846609462	7.679180863	8.10233123	0.04602162	2.186028895	163.6740858	10/06/2018	20:00:00	2018	6	66.792219	28.064618	Salla	2	27	expert	0	0
L	Aapalampi	10/06/2018 20:00	7.846609462	7.679180863	8.10233123	0.04602162	2.186028895	163.6740858	10/06/2018	20:00:00	2018	6	66.792367	28.067755	Salla	2	29	random	0	0
L	Aapalampi	10/06/2018 22:00	7.827722554	7.704457582	8.002781458	0.071165423	2.399443321	155.8455991	10/06/2018	22:00:00	2018	6	66.792601	28.0647	Salla	1	32	expert	0	0
L	Aapalampi	10/06/2018 22:00	7.827722554	7.704457582	8.002781458	0.071165423	2.399443321	155.8455991	10/06/2018	22:00:00	2018	6	66.792902	28.067922	Salla	1	30	random	0	0
L	Aapalampi	10/06/2018 22:00	7.827722554	7.704457582	8.002781458	0.071165423	2.399443321	155.8455991	10/06/2018	22:00:00	2018	6	66.792219	28.064618	Salla	2	27	expert	0	0
L	Aapalampi	10/06/2018 22:00	7.827722554	7.704457582	8.002781458	0.071165423	2.399443321	155.8455991	10/06/2018	22:00:00	2018	6	66.792367	28.067755	Salla	2	29	random	0	0
L	Aapalampi	11/06/2018 00:00	8.493058754	8.240636823	8.755201404	0.024812499	0.512922118	169.8789079	11/06/2018	00:00:00	2018	6	66.792601	28.0647	Salla	1	32	expert	0	0
L	Aapalampi	11/06/2018 00:00	8.493058754	8.240636823	8.755201404	0.024812499	0.512922118	169.8789079	11/06/2018	00:00:00	2018	6	66.792902	28.067922	Salla	1	30	random	0	0
L	Aapalampi	11/06/2018 00:00	8.493058754	8.240636823	8.755201404	0.024812499	0.512922118	169.8789079	11/06/2018	00:00:00	2018	6	66.792219	28.064618	Salla	2	27	expert	0	0
L	Aapalampi	11/06/2018 00:00	8.493058754	8.240636823	8.755201404	0.024812499	0.512922118	169.8789079	11/06/2018	00:00:00	2018	6	66.792367	28.067755	Salla	2	29	random	0	0
L	Aapalampi	11/06/2018 02:00	9.31527338	8.886640075	9.634497664	0.024812499	2.49009229	165.9061586	11/06/2018	02:00:00	2018	6	66.792601	28.0647	Salla	1	32	expert	0	0
L	Aapalampi	11/06/2018 02:00	9.31527338	8.886640075	9.634497664	0.024812499	2.49009229	165.9061586	11/06/2018	02:00:00	2018	6	66.792902	28.067922	Salla	1	30	random	0	0
L	Aapalampi	11/06/2018 02:00	9.31527338	8.886640075	9.634497664	0.024812499	2.49009229	165.9061586	11/06/2018	02:00:00	2018	6	66.792219	28.064618	Salla	2	27	expert	0	0
L	Aapalampi	11/06/2018 02:00	9.31527338	8.886640075	9.634497664	0.024812499	2.49009229	165.9061586	11/06/2018	02:00:00	2018	6	66.792367	28.067755	Salla	2	29	random	0	0
L	Aapalampi	11/06/2018 04:00	10.51434312	10.18673983	10.98614205	0.099249998	2.585461483	222.5446406	11/06/2018	04:00:00	2018	6	66.792601	28.0647	Salla	1	32	expert	0	0
L	Aapalampi	11/06/2018 04:00	10.51434312	10.18673983	10.98614205	0.099249998	2.585461483	222.5446406	11/06/2018	04:00:00	2018	6	66.792902	28.067922	Salla	1	30	random	0	0
L	Aapalampi	11/06/2018 04:00	10.51434312	10.18673983	10.98614205	0.099249998	2.585461483	222.5446406	11/06/2018	04:00:00	2018	6	66.792219	28.064618	Salla	2	27	expert	0	0
L	Aapalampi	11/06/2018 04:00	10.51434312	10.18673983	10.98614205	0.099249998	2.585461483	222.5446406	11/06/2018	04:00:00	2018	6	66.792367	28.067755	Salla	2	29	random	0	0
L	Aapalampi	11/06/2018 06:00	11.75133334	11.1223542	12.44832281	0	3.102585996	254.4440494	11/06/2018	06:00:00	2018	6	66.792601	28.0647	Salla	1	32	expert	0	0
L	Aapalampi	11/06/2018 06:00	11.75133334	11.1223542	12.44832281	0	3.102585996	254.4440494	11/06/2018	06:00:00	2018	6	66.792902	28.067922	Salla	1	30	random	0	0
L	Aapalampi	11/06/2018 06:00	11.75133334	11.1223542	12.44832281	0	3.102585996	254.4440494	11/06/2018	06:00:00	2018	6	66.792219	28.064618	Salla	2	27	expert	0	0
L	Aapalampi	11/06/2018 06:00	11.75133334	11.1223542	12.44832281	0	3.102585996	254.4440494	11/06/2018	06:00:00	2018	6	66.792367	28.067755	Salla	2	29	random	0	0
L	Aapalampi	11/06/2018 08:00	12.84699432	11.97325567	14.01337953	0	5.018323696	291.7470457	11/06/2018	08:00:00	2018	6	66.792601	28.0647	Salla	1	32	expert	0	0
L	Aapalampi	11/06/2018 08:00	12.84699432	11.97325567	14.01337953	0	5.018323696	291.7470457	11/06/2018	08:00:00	2018	6	66.792902	28.067922	Salla	1	30	random	0	0
L	Aapalampi	11/06/2018 08:00	12.84699432	11.97325567	14.01337953	0	5.018323696	291.7470457	11/06/2018	08:00:00	2018	6	66.792219	28.064618	Salla	2	27	expert	0	0
L	Aapalampi	11/06/2018 08:00	12.84699432	11.97325567	14.01337953	0	5.018323696	291.7470457	11/06/2018	08:00:00	2018	6	66.792367	28.067755	Salla	2	29	random	0	0
L	Aapalampi	11/06/2018 10:00	11.84477887	11.00768935	12.69403325	0	5.560083083	332.8530536	11/06/2018	10:00:00	2018	6	66.792601	28.0647	Salla	1	32	expert	0	0
L	Aapalampi	11/06/2018 10:00	11.84477887	11.00768935	12.69403325	0	5.560083083	332.8530536	11/06/2018	10:00:00	2018	6	66.792902	28.067922	Salla	1	30	random	0	0
L	Aapalampi	11/06/2018 10:00	11.84477887	11.00768935	12.69403325	0	5.560083083	332.8530536	11/06/2018	10:00:00	2018	6	66.792219	28.064618	Salla	2	27	expert	0	0
L	Aapalampi	11/06/2018 10:00	11.84477887	11.00768935	12.69403325	0	5.560083083	332.8530536	11/06/2018	10:00:00	2018	6	66.792367	28.067755	Salla	2	29	random	0	0
L	Aapalampi	11/06/2018 12:00	10.61170277	9.239365474	11.61660189	3.75E-29	6.651885291	326.869371	11/06/2018	12:00:00	2018	6	66.792601	28.0647	Salla	1	32	expert	0	0
L	Aapalampi	11/06/2018 12:00	10.61170277	9.239365474	11.61660189	3.75E-29	6.651885291	326.869371	11/06/2018	12:00:00	2018	6	66.792902	28.067922	Salla	1	30	random	0	0
L	Aapalampi	11/06/2018 12:00	10.61170277	9.239365474	11.61660189	3.75E-29	6.651885291	326.869371	11/06/2018	12:00:00	2018	6	66.792219	28.064618	Salla	2	27	expert	0	0
L	Aapalampi	11/06/2018 12:00	10.61170277	9.239365474	11.61660189	3.75E-29	6.651885291	326.869371	11/06/2018	12:00:00	2018	6	66.792367	28.067755	Salla	2	29	random	0	0
L	Aapalampi	11/06/2018 14:00	8.194169069	7.707933918	8.68179646	0	6.630477411	334.0519377	11/06/2018	14:00:00	2018	6	66.792601	28.0647	Salla	1	32	expert	0	0
L	Aapalampi	11/06/2018 14:00	8.194169069	7.707933918	8.68179646	0	6.630477411	334.0519377	11/06/2018	14:00:00	2018	6	66.792902	28.067922	Salla	1	30	random	0	0
L	Aapalampi	11/06/2018 14:00	8.194169069	7.707933918	8.68179646	0	6.630477411	334.0519377	11/06/2018	14:00:00	2018	6	66.792219	28.064618	Salla	2	27	expert	0	0
L	Aapalampi	11/06/2018 14:00	8.194169069	7.707933918	8.68179646	0	6.630477411	334.0519377	11/06/2018	14:00:00	2018	6	66.792367	28.067755	Salla	2	29	random	0	0
L	Aapalampi	11/06/2018 16:00	6.423985886	5.946316066	6.882240592	1.03E-32	6.360742082	334.2515074	11/06/2018	16:00:00	2018	6	66.792601	28.0647	Salla	1	32	expert	0	0
L	Aapalampi	11/06/2018 16:00	6.423985886	5.946316066	6.882240592	1.03E-32	6.360742082	334.2515074	11/06/2018	16:00:00	2018	6	66.792902	28.067922	Salla	1	30	random	0	0
L	Aapalampi	11/06/2018 16:00	6.423985886	5.946316066	6.882240592	1.03E-32	6.360742082	334.2515074	11/06/2018	16:00:00	2018	6	66.792219	28.064618	Salla	2	27	expert	0	0
L	Aapalampi	11/06/2018 16:00	6.423985886	5.946316066	6.882240592	1.03E-32	6.360742082	334.2515074	11/06/2018	16:00:00	2018	6	66.792367	28.067755	Salla	2	29	random	0	0
L	Aapalampi	11/06/2018 18:00	4.494281021	3.963196594	4.970677643	0	7.136865435	299.0617605	11/06/2018	18:00:00	2018	6	66.792601	28.0647	Salla	1	32	expert	0	0
L	Aapalampi	11/06/2018 18:00	4.494281021	3.963196594	4.970677643	0	7.136865435	299.0617605	11/06/2018	18:00:00	2018	6	66.792902	28.067922	Salla	1	30	random	0	0
L	Aapalampi	11/06/2018 18:00	4.494281021	3.963196594	4.970677643	0	7.136865435	299.0617605	11/06/2018	18:00:00	2018	6	66.792219	28.064618	Salla	2	27	expert	0	0
L	Aapalampi	11/06/2018 18:00	4.494281021	3.963196594	4.970677643	0	7.136865435	299.0617605	11/06/2018	18:00:00	2018	6	66.792367	28.067755	Salla	2	29	random	0	0
L	Aapalampi	11/06/2018 20:00	2.673111141	2.437716145	2.935657931	0	6.325850854	224.4468573	11/06/2018	20:00:00	2018	6	66.792601	28.0647	Salla	1	32	expert	0	0
L	Aapalampi	11/06/2018 20:00	2.673111141	2.437716145	2.935657931	0	6.325850854	224.4468573	11/06/2018	20:00:00	2018	6	66.792902	28.067922	Salla	1	30	random	0	0
L	Aapalampi	11/06/2018 20:00	2.673111141	2.437716145	2.935657931	0	6.325850854	224.4468573	11/06/2018	20:00:00	2018	6	66.792219	28.064618	Salla	2	27	expert	0	0
L	Aapalampi	11/06/2018 20:00	2.673111141	2.437716145	2.935657931	0	6.325850854	224.4468573	11/06/2018	20:00:00	2018	6	66.792367	28.067755	Salla	2	29	random	0	0
L	Aapalampi	11/06/2018 22:00	1.706243017	1.508442825	1.865483937	0	6.085159997	220.9787325	11/06/2018	22:00:00	2018	6	66.792601	28.0647	Salla	1	32	expert	0	0
L	Aapalampi	11/06/2018 22:00	1.706243017	1.508442825	1.865483937	0	6.085159997	220.9787325	11/06/2018	22:00:00	2018	6	66.792902	28.067922	Salla	1	30	random	0	0
L	Aapalampi	11/06/2018 22:00	1.706243017	1.508442825	1.865483937	0	6.085159997	220.9787325	11/06/2018	22:00:00	2018	6	66.792219	28.064618	Salla	2	27	expert	0	0
L	Aapalampi	11/06/2018 22:00	1.706243017	1.508442825	1.865483937	0	6.085159997	220.9787325	11/06/2018	22:00:00	2018	6	66.792367	28.067755	Salla	2	29	random	0	0
L	Aapalampi	12/06/2018 00:00	1.265132642	1.029791615	1.614337568	0	6.546703784	221.2860051	12/06/2018	00:00:00	2018	6	66.792601	28.0647	Salla	1	32	expert	0	0
L	Aapalampi	12/06/2018 00:00	1.265132642	1.029791615	1.614337568	0	6.546703784	221.2860051	12/06/2018	00:00:00	2018	6	66.792902	28.067922	Salla	1	30	random	0	0
L	Aapalampi	12/06/2018 00:00	1.265132642	1.029791615	1.614337568	0	6.546703784	221.2860051	12/06/2018	00:00:00	2018	6	66.792219	28.064618	Salla	2	27	expert	0	0
L	Aapalampi	12/06/2018 00:00	1.265132642	1.029791615	1.614337568	0	6.546703784	221.2860051	12/06/2018	00:00:00	2018	6	66.792367	28.067755	Salla	2	29	random	0	0
L	Aapalampi	12/06/2018 02:00	1.829172642	1.318648655	2.396714585	0	6.254038816	189.7553103	12/06/2018	02:00:00	2018	6	66.792601	28.0647	Salla	1	32	expert	0	0
L	Aapalampi	12/06/2018 02:00	1.829172642	1.318648655	2.396714585	0	6.254038816	189.7553103	12/06/2018	02:00:00	2018	6	66.792902	28.067922	Salla	1	30	random	0	0
L	Aapalampi	12/06/2018 02:00	1.829172642	1.318648655	2.396714585	0	6.254038816	189.7553103	12/06/2018	02:00:00	2018	6	66.792219	28.064618	Salla	2	27	expert	0	0
L	Aapalampi	12/06/2018 02:00	1.829172642	1.318648655	2.396714585	0	6.254038816	189.7553103	12/06/2018	02:00:00	2018	6	66.792367	28.067755	Salla	2	29	random	0	0
L	Aapalampi	12/06/2018 04:00	3.087615495	2.453393036	3.848858235	0	6.209115992	155.0543177	12/06/2018	04:00:00	2018	6	66.792601	28.0647	Salla	1	32	expert	0	0
L	Aapalampi	12/06/2018 04:00	3.087615495	2.453393036	3.848858235	0	6.209115992	155.0543177	12/06/2018	04:00:00	2018	6	66.792902	28.067922	Salla	1	30	random	0	0
L	Aapalampi	12/06/2018 04:00	3.087615495	2.453393036	3.848858235	0	6.209115992	155.0543177	12/06/2018	04:00:00	2018	6	66.792219	28.064618	Salla	2	27	expert	0	0
L	Aapalampi	12/06/2018 04:00	3.087615495	2.453393036	3.848858235	0	6.209115992	155.0543177	12/06/2018	04:00:00	2018	6	66.792367	28.067755	Salla	2	29	random	0	0
L	Aapalampi	12/06/2018 06:00	4.841371967	4.13898841	5.415303263	0	5.784821023	73.51224711	12/06/2018	06:00:00	2018	6	66.792601	28.0647	Salla	1	32	expert	0	0
L	Aapalampi	12/06/2018 06:00	4.841371967	4.13898841	5.415303263	0	5.784821023	73.51224711	12/06/2018	06:00:00	2018	6	66.792902	28.067922	Salla	1	30	random	0	0
L	Aapalampi	12/06/2018 06:00	4.841371967	4.13898841	5.415303263	0	5.784821023	73.51224711	12/06/2018	06:00:00	2018	6	66.792219	28.064618	Salla	2	27	expert	0	0
L	Aapalampi	12/06/2018 06:00	4.841371967	4.13898841	5.415303263	0	5.784821023	73.51224711	12/06/2018	06:00:00	2018	6	66.792367	28.067755	Salla	2	29	random	0	0
L	Aapalampi	12/06/2018 08:00	5.980335294	5.42330243	6.537622374	0	5.590083288	223.5210739	12/06/2018	08:00:00	2018	6	66.792601	28.0647	Salla	1	32	expert	0	0
L	Aapalampi	12/06/2018 08:00	5.980335294	5.42330243	6.537622374	0	5.590083288	223.5210739	12/06/2018	08:00:00	2018	6	66.792902	28.067922	Salla	1	30	random	0	0
L	Aapalampi	12/06/2018 08:00	5.980335294	5.42330243	6.537622374	0	5.590083288	223.5210739	12/06/2018	08:00:00	2018	6	66.792219	28.064618	Salla	2	27	expert	0	0
L	Aapalampi	12/06/2018 08:00	5.980335294	5.42330243	6.537622374	0	5.590083288	223.5210739	12/06/2018	08:00:00	2018	6	66.792367	28.067755	Salla	2	29	random	0	0
L	Aapalampi	12/06/2018 10:00	6.724126947	6.203269932	7.431416247	0	4.816509042	78.29257508	12/06/2018	10:00:00	2018	6	66.792601	28.0647	Salla	1	32	expert	0	0
L	Aapalampi	12/06/2018 10:00	6.724126947	6.203269932	7.431416247	0	4.816509042	78.29257508	12/06/2018	10:00:00	2018	6	66.792902	28.067922	Salla	1	30	random	0	0
L	Aapalampi	12/06/2018 10:00	6.724126947	6.203269932	7.431416247	0	4.816509042	78.29257508	12/06/2018	10:00:00	2018	6	66.792219	28.064618	Salla	2	27	expert	0	0
L	Aapalampi	12/06/2018 10:00	6.724126947	6.203269932	7.431416247	0	4.816509042	78.29257508	12/06/2018	10:00:00	2018	6	66.792367	28.067755	Salla	2	29	random	0	0
L	Aapalampi	12/06/2018 12:00	7.063430674	6.551447599	7.742272013	0	4.348607192	83.98245926	12/06/2018	12:00:00	2018	6	66.792601	28.0647	Salla	1	32	expert	0	0
L	Aapalampi	12/06/2018 12:00	7.063430674	6.551447599	7.742272013	0	4.348607192	83.98245926	12/06/2018	12:00:00	2018	6	66.792902	28.067922	Salla	1	30	random	0	0
L	Aapalampi	12/06/2018 12:00	7.063430674	6.551447599	7.742272013	0	4.348607192	83.98245926	12/06/2018	12:00:00	2018	6	66.792219	28.064618	Salla	2	27	expert	0	0
L	Aapalampi	12/06/2018 12:00	7.063430674	6.551447599	7.742272013	0	4.348607192	83.98245926	12/06/2018	12:00:00	2018	6	66.792367	28.067755	Salla	2	29	random	0	0
L	Aapalampi	12/06/2018 14:00	6.696125264	6.359293449	7.109080243	0	3.514738783	224.075612	12/06/2018	14:00:00	2018	6	66.792601	28.0647	Salla	1	32	expert	0	0
L	Aapalampi	12/06/2018 14:00	6.696125264	6.359293449	7.109080243	0	3.514738783	224.075612	12/06/2018	14:00:00	2018	6	66.792902	28.067922	Salla	1	30	random	0	0
L	Aapalampi	12/06/2018 14:00	6.696125264	6.359293449	7.109080243	0	3.514738783	224.075612	12/06/2018	14:00:00	2018	6	66.792219	28.064618	Salla	2	27	expert	0	0
L	Aapalampi	12/06/2018 14:00	6.696125264	6.359293449	7.109080243	0	3.514738783	224.075612	12/06/2018	14:00:00	2018	6	66.792367	28.067755	Salla	2	29	random	0	0
L	Aapalampi	12/06/2018 16:00	5.729566241	5.326530428	6.222243868	0	3.017389783	224.3031819	12/06/2018	16:00:00	2018	6	66.792601	28.0647	Salla	1	32	expert	0	0
L	Aapalampi	12/06/2018 16:00	5.729566241	5.326530428	6.222243868	0	3.017389783	224.3031819	12/06/2018	16:00:00	2018	6	66.792902	28.067922	Salla	1	30	random	0	0
L	Aapalampi	12/06/2018 16:00	5.729566241	5.326530428	6.222243868	0	3.017389783	224.3031819	12/06/2018	16:00:00	2018	6	66.792219	28.064618	Salla	2	27	expert	0	0
L	Aapalampi	12/06/2018 16:00	5.729566241	5.326530428	6.222243868	0	3.017389783	224.3031819	12/06/2018	16:00:00	2018	6	66.792367	28.067755	Salla	2	29	random	0	0
L	Aapalampi	12/06/2018 18:00	4.068141945	3.51098251	4.578615182	0	2.20283631	234.8968398	12/06/2018	18:00:00	2018	6	66.792601	28.0647	Salla	1	32	expert	0	0
L	Aapalampi	12/06/2018 18:00	4.068141945	3.51098251	4.578615182	0	2.20283631	234.8968398	12/06/2018	18:00:00	2018	6	66.792902	28.067922	Salla	1	30	random	0	0
L	Aapalampi	12/06/2018 18:00	4.068141945	3.51098251	4.578615182	0	2.20283631	234.8968398	12/06/2018	18:00:00	2018	6	66.792219	28.064618	Salla	2	27	expert	0	0
L	Aapalampi	12/06/2018 18:00	4.068141945	3.51098251	4.578615182	0	2.20283631	234.8968398	12/06/2018	18:00:00	2018	6	66.792367	28.067755	Salla	2	29	random	0	0
L	Aapalampi	12/06/2018 20:00	2.882896606	2.646135655	3.04018552	0	1.764110703	343.4419426	12/06/2018	20:00:00	2018	6	66.792601	28.0647	Salla	1	32	expert	0	0
L	Aapalampi	12/06/2018 20:00	2.882896606	2.646135655	3.04018552	0	1.764110703	343.4419426	12/06/2018	20:00:00	2018	6	66.792902	28.067922	Salla	1	30	random	0	0
L	Aapalampi	12/06/2018 20:00	2.882896606	2.646135655	3.04018552	0	1.764110703	343.4419426	12/06/2018	20:00:00	2018	6	66.792219	28.064618	Salla	2	27	expert	0	0
L	Aapalampi	12/06/2018 20:00	2.882896606	2.646135655	3.04018552	0	1.764110703	343.4419426	12/06/2018	20:00:00	2018	6	66.792367	28.067755	Salla	2	29	random	0	0
L	Aapalampi	12/06/2018 22:00	2.211982874	1.913945599	2.472293258	0	1.894807621	269.953467	12/06/2018	22:00:00	2018	6	66.792601	28.0647	Salla	1	32	expert	0	0
L	Aapalampi	12/06/2018 22:00	2.211982874	1.913945599	2.472293258	0	1.894807621	269.953467	12/06/2018	22:00:00	2018	6	66.792902	28.067922	Salla	1	30	random	0	0
L	Aapalampi	12/06/2018 22:00	2.211982874	1.913945599	2.472293258	0	1.894807621	269.953467	12/06/2018	22:00:00	2018	6	66.792219	28.064618	Salla	2	27	expert	0	0
L	Aapalampi	12/06/2018 22:00	2.211982874	1.913945599	2.472293258	0	1.894807621	269.953467	12/06/2018	22:00:00	2018	6	66.792367	28.067755	Salla	2	29	random	0	0
L	Aapalampi	13/06/2018 00:00	2.981577404	2.774634788	3.175036994	0	2.205164795	250.4988243	13/06/2018	00:00:00	2018	6	66.792601	28.0647	Salla	1	32	expert	0	0
L	Aapalampi	13/06/2018 00:00	2.981577404	2.774634788	3.175036994	0	2.205164795	250.4988243	13/06/2018	00:00:00	2018	6	66.792902	28.067922	Salla	1	30	random	0	0
L	Aapalampi	13/06/2018 00:00	2.981577404	2.774634788	3.175036994	0	2.205164795	250.4988243	13/06/2018	00:00:00	2018	6	66.792219	28.064618	Salla	2	27	expert	0	0
L	Aapalampi	13/06/2018 00:00	2.981577404	2.774634788	3.175036994	0	2.205164795	250.4988243	13/06/2018	00:00:00	2018	6	66.792367	28.067755	Salla	2	29	random	0	0
L	Aapalampi	13/06/2018 02:00	4.455710026	4.000508609	5.118082405	0	2.314996302	265.1531258	13/06/2018	02:00:00	2018	6	66.792601	28.0647	Salla	1	32	expert	0	0
L	Aapalampi	13/06/2018 02:00	4.455710026	4.000508609	5.118082405	0	2.314996302	265.1531258	13/06/2018	02:00:00	2018	6	66.792902	28.067922	Salla	1	30	random	0	0
L	Aapalampi	13/06/2018 02:00	4.455710026	4.000508609	5.118082405	0	2.314996302	265.1531258	13/06/2018	02:00:00	2018	6	66.792219	28.064618	Salla	2	27	expert	0	0
L	Aapalampi	13/06/2018 02:00	4.455710026	4.000508609	5.118082405	0	2.314996302	265.1531258	13/06/2018	02:00:00	2018	6	66.792367	28.067755	Salla	2	29	random	0	0
L	Aapalampi	13/06/2018 04:00	6.075991952	5.598153807	6.669296631	0	2.668486468	244.4305248	13/06/2018	04:00:00	2018	6	66.792601	28.0647	Salla	1	32	expert	0	0
L	Aapalampi	13/06/2018 04:00	6.075991952	5.598153807	6.669296631	0	2.668486468	244.4305248	13/06/2018	04:00:00	2018	6	66.792902	28.067922	Salla	1	30	random	0	0
L	Aapalampi	13/06/2018 04:00	6.075991952	5.598153807	6.669296631	0	2.668486468	244.4305248	13/06/2018	04:00:00	2018	6	66.792219	28.064618	Salla	2	27	expert	0	0
L	Aapalampi	13/06/2018 04:00	6.075991952	5.598153807	6.669296631	0	2.668486468	244.4305248	13/06/2018	04:00:00	2018	6	66.792367	28.067755	Salla	2	29	random	0	0
L	Aapalampi	13/06/2018 06:00	6.719670329	6.316839008	7.270840092	0	3.551313926	311.0060638	13/06/2018	06:00:00	2018	6	66.792601	28.0647	Salla	1	32	expert	0	0
L	Aapalampi	13/06/2018 06:00	6.719670329	6.316839008	7.270840092	0	3.551313926	311.0060638	13/06/2018	06:00:00	2018	6	66.792902	28.067922	Salla	1	30	random	0	0
L	Aapalampi	13/06/2018 06:00	6.719670329	6.316839008	7.270840092	0	3.551313926	311.0060638	13/06/2018	06:00:00	2018	6	66.792219	28.064618	Salla	2	27	expert	0	0
L	Aapalampi	13/06/2018 06:00	6.719670329	6.316839008	7.270840092	0	3.551313926	311.0060638	13/06/2018	06:00:00	2018	6	66.792367	28.067755	Salla	2	29	random	0	0
L	Aapalampi	13/06/2018 08:00	7.448814656	7.222074156	7.769666112	0	3.963934476	318.9898664	13/06/2018	08:00:00	2018	6	66.792601	28.0647	Salla	1	32	expert	0	0
L	Aapalampi	13/06/2018 08:00	7.448814656	7.222074156	7.769666112	0	3.963934476	318.9898664	13/06/2018	08:00:00	2018	6	66.792902	28.067922	Salla	1	30	random	0	0
L	Aapalampi	13/06/2018 08:00	7.448814656	7.222074156	7.769666112	0	3.963934476	318.9898664	13/06/2018	08:00:00	2018	6	66.792219	28.064618	Salla	2	27	expert	0	0
L	Aapalampi	13/06/2018 08:00	7.448814656	7.222074156	7.769666112	0	3.963934476	318.9898664	13/06/2018	08:00:00	2018	6	66.792367	28.067755	Salla	2	29	random	0	0
L	Aapalampi	13/06/2018 10:00	8.060531238	7.669479788	8.564344847	0	3.437386786	321.5134102	13/06/2018	10:00:00	2018	6	66.792601	28.0647	Salla	1	32	expert	0	0
L	Aapalampi	13/06/2018 10:00	8.060531238	7.669479788	8.564344847	0	3.437386786	321.5134102	13/06/2018	10:00:00	2018	6	66.792902	28.067922	Salla	1	30	random	0	0
L	Aapalampi	13/06/2018 10:00	8.060531238	7.669479788	8.564344847	0	3.437386786	321.5134102	13/06/2018	10:00:00	2018	6	66.792219	28.064618	Salla	2	27	expert	0	0
L	Aapalampi	13/06/2018 10:00	8.060531238	7.669479788	8.564344847	0	3.437386786	321.5134102	13/06/2018	10:00:00	2018	6	66.792367	28.067755	Salla	2	29	random	0	0
L	Aapalampi	13/06/2018 12:00	8.101800908	7.842585012	8.495178132	8.01E-29	2.90454213	320.8975259	13/06/2018	12:00:00	2018	6	66.792601	28.0647	Salla	1	32	expert	0	0
L	Aapalampi	13/06/2018 12:00	8.101800908	7.842585012	8.495178132	8.01E-29	2.90454213	320.8975259	13/06/2018	12:00:00	2018	6	66.792902	28.067922	Salla	1	30	random	0	0
L	Aapalampi	13/06/2018 12:00	8.101800908	7.842585012	8.495178132	8.01E-29	2.90454213	320.8975259	13/06/2018	12:00:00	2018	6	66.792219	28.064618	Salla	2	27	expert	0	0
L	Aapalampi	13/06/2018 12:00	8.101800908	7.842585012	8.495178132	8.01E-29	2.90454213	320.8975259	13/06/2018	12:00:00	2018	6	66.792367	28.067755	Salla	2	29	random	0	0
L	Aapalampi	13/06/2018 14:00	8.001731304	7.797193509	8.205635816	0	1.405333753	215.7519572	13/06/2018	14:00:00	2018	6	66.792601	28.0647	Salla	1	32	expert	0	0
L	Aapalampi	13/06/2018 14:00	8.001731304	7.797193509	8.205635816	0	1.405333753	215.7519572	13/06/2018	14:00:00	2018	6	66.792902	28.067922	Salla	1	30	random	0	0
L	Aapalampi	13/06/2018 14:00	8.001731304	7.797193509	8.205635816	0	1.405333753	215.7519572	13/06/2018	14:00:00	2018	6	66.792219	28.064618	Salla	2	27	expert	0	0
L	Aapalampi	13/06/2018 14:00	8.001731304	7.797193509	8.205635816	0	1.405333753	215.7519572	13/06/2018	14:00:00	2018	6	66.792367	28.067755	Salla	2	29	random	0	0
L	Aapalampi	13/06/2018 16:00	7.411807847	7.069230481	7.674235387	0	0.676044419	171.9736113	13/06/2018	16:00:00	2018	6	66.792601	28.0647	Salla	1	32	expert	0	0
L	Aapalampi	13/06/2018 16:00	7.411807847	7.069230481	7.674235387	0	0.676044419	171.9736113	13/06/2018	16:00:00	2018	6	66.792902	28.067922	Salla	1	30	random	0	0
L	Aapalampi	13/06/2018 16:00	7.411807847	7.069230481	7.674235387	0	0.676044419	171.9736113	13/06/2018	16:00:00	2018	6	66.792219	28.064618	Salla	2	27	expert	0	0
L	Aapalampi	13/06/2018 16:00	7.411807847	7.069230481	7.674235387	0	0.676044419	171.9736113	13/06/2018	16:00:00	2018	6	66.792367	28.067755	Salla	2	29	random	0	0
L	Aapalampi	13/06/2018 18:00	5.405327916	4.788572514	6.044171675	0	0.939089564	203.8447169	13/06/2018	18:00:00	2018	6	66.792601	28.0647	Salla	1	32	expert	0	0
L	Aapalampi	13/06/2018 18:00	5.405327916	4.788572514	6.044171675	0	0.939089564	203.8447169	13/06/2018	18:00:00	2018	6	66.792902	28.067922	Salla	1	30	random	0	0
L	Aapalampi	13/06/2018 18:00	5.405327916	4.788572514	6.044171675	0	0.939089564	203.8447169	13/06/2018	18:00:00	2018	6	66.792219	28.064618	Salla	2	27	expert	0	0
L	Aapalampi	13/06/2018 18:00	5.405327916	4.788572514	6.044171675	0	0.939089564	203.8447169	13/06/2018	18:00:00	2018	6	66.792367	28.067755	Salla	2	29	random	0	0
L	Aapalampi	13/06/2018 20:00	4.029400109	3.83021866	4.219642137	0	1.826235221	202.4898992	13/06/2018	20:00:00	2018	6	66.792601	28.0647	Salla	1	32	expert	0	0
L	Aapalampi	13/06/2018 20:00	4.029400109	3.83021866	4.219642137	0	1.826235221	202.4898992	13/06/2018	20:00:00	2018	6	66.792902	28.067922	Salla	1	30	random	0	0
L	Aapalampi	13/06/2018 20:00	4.029400109	3.83021866	4.219642137	0	1.826235221	202.4898992	13/06/2018	20:00:00	2018	6	66.792219	28.064618	Salla	2	27	expert	0	0
L	Aapalampi	13/06/2018 20:00	4.029400109	3.83021866	4.219642137	0	1.826235221	202.4898992	13/06/2018	20:00:00	2018	6	66.792367	28.067755	Salla	2	29	random	0	0
L	Aapalampi	13/06/2018 22:00	3.893711776	3.641993272	4.119723267	0	1.945485084	189.6387789	13/06/2018	22:00:00	2018	6	66.792601	28.0647	Salla	1	32	expert	0	0
L	Aapalampi	13/06/2018 22:00	3.893711776	3.641993272	4.119723267	0	1.945485084	189.6387789	13/06/2018	22:00:00	2018	6	66.792902	28.067922	Salla	1	30	random	0	0
L	Aapalampi	13/06/2018 22:00	3.893711776	3.641993272	4.119723267	0	1.945485084	189.6387789	13/06/2018	22:00:00	2018	6	66.792219	28.064618	Salla	2	27	expert	0	0
L	Aapalampi	13/06/2018 22:00	3.893711776	3.641993272	4.119723267	0	1.945485084	189.6387789	13/06/2018	22:00:00	2018	6	66.792367	28.067755	Salla	2	29	random	0	0
L	Aapalampi	14/06/2018 00:00	5.085997083	4.55383944	5.611931667	0	2.208151006	166.6441174	14/06/2018	00:00:00	2018	6	66.792601	28.0647	Salla	1	32	expert	0	0
L	Aapalampi	14/06/2018 00:00	5.085997083	4.55383944	5.611931667	0	2.208151006	166.6441174	14/06/2018	00:00:00	2018	6	66.792902	28.067922	Salla	1	30	random	0	0
L	Aapalampi	14/06/2018 00:00	5.085997083	4.55383944	5.611931667	0	2.208151006	166.6441174	14/06/2018	00:00:00	2018	6	66.792219	28.064618	Salla	2	27	expert	0	0
L	Aapalampi	14/06/2018 00:00	5.085997083	4.55383944	5.611931667	0	2.208151006	166.6441174	14/06/2018	00:00:00	2018	6	66.792367	28.067755	Salla	2	29	random	0	0
L	Aapalampi	14/06/2018 02:00	7.622624233	6.757662553	8.522421752	0	2.259507994	189.7455063	14/06/2018	02:00:00	2018	6	66.792601	28.0647	Salla	1	32	expert	0	0
L	Aapalampi	14/06/2018 02:00	7.622624233	6.757662553	8.522421752	0	2.259507994	189.7455063	14/06/2018	02:00:00	2018	6	66.792902	28.067922	Salla	1	30	random	0	0
L	Aapalampi	14/06/2018 02:00	7.622624233	6.757662553	8.522421752	0	2.259507994	189.7455063	14/06/2018	02:00:00	2018	6	66.792219	28.064618	Salla	2	27	expert	0	0
L	Aapalampi	14/06/2018 02:00	7.622624233	6.757662553	8.522421752	0	2.259507994	189.7455063	14/06/2018	02:00:00	2018	6	66.792367	28.067755	Salla	2	29	random	0	0
L	Aapalampi	14/06/2018 04:00	9.676469827	9.155591548	10.49627742	0	2.717719379	211.3625727	14/06/2018	04:00:00	2018	6	66.792601	28.0647	Salla	1	32	expert	0	0
L	Aapalampi	14/06/2018 04:00	9.676469827	9.155591548	10.49627742	0	2.717719379	211.3625727	14/06/2018	04:00:00	2018	6	66.792902	28.067922	Salla	1	30	random	0	0
L	Aapalampi	14/06/2018 04:00	9.676469827	9.155591548	10.49627742	0	2.717719379	211.3625727	14/06/2018	04:00:00	2018	6	66.792219	28.064618	Salla	2	27	expert	0	0
L	Aapalampi	14/06/2018 04:00	9.676469827	9.155591548	10.49627742	0	2.717719379	211.3625727	14/06/2018	04:00:00	2018	6	66.792367	28.067755	Salla	2	29	random	0	0
L	Aapalampi	14/06/2018 06:00	11.11562889	10.40112701	12.16709192	0	4.091737384	192.1639012	14/06/2018	06:00:00	2018	6	66.792601	28.0647	Salla	1	32	expert	0	0
L	Aapalampi	14/06/2018 06:00	11.11562889	10.40112701	12.16709192	0	4.091737384	192.1639012	14/06/2018	06:00:00	2018	6	66.792902	28.067922	Salla	1	30	random	0	0
L	Aapalampi	14/06/2018 06:00	11.11562889	10.40112701	12.16709192	0	4.091737384	192.1639012	14/06/2018	06:00:00	2018	6	66.792219	28.064618	Salla	2	27	expert	0	0
L	Aapalampi	14/06/2018 06:00	11.11562889	10.40112701	12.16709192	0	4.091737384	192.1639012	14/06/2018	06:00:00	2018	6	66.792367	28.067755	Salla	2	29	random	0	0
L	Aapalampi	14/06/2018 08:00	12.48965624	11.53547469	13.69005853	0	3.952135327	186.0620541	14/06/2018	08:00:00	2018	6	66.792601	28.0647	Salla	1	32	expert	0	0
L	Aapalampi	14/06/2018 08:00	12.48965624	11.53547469	13.69005853	0	3.952135327	186.0620541	14/06/2018	08:00:00	2018	6	66.792902	28.067922	Salla	1	30	random	0	0
L	Aapalampi	14/06/2018 08:00	12.48965624	11.53547469	13.69005853	0	3.952135327	186.0620541	14/06/2018	08:00:00	2018	6	66.792219	28.064618	Salla	2	27	expert	0	0
L	Aapalampi	14/06/2018 08:00	12.48965624	11.53547469	13.69005853	0	3.952135327	186.0620541	14/06/2018	08:00:00	2018	6	66.792367	28.067755	Salla	2	29	random	0	0
L	Aapalampi	14/06/2018 10:00	13.90414574	13.03627754	14.9343953	0	4.295624175	175.4240911	14/06/2018	10:00:00	2018	6	66.792601	28.0647	Salla	1	32	expert	0	0
L	Aapalampi	14/06/2018 10:00	13.90414574	13.03627754	14.9343953	0	4.295624175	175.4240911	14/06/2018	10:00:00	2018	6	66.792902	28.067922	Salla	1	30	random	0	0
L	Aapalampi	14/06/2018 10:00	13.90414574	13.03627754	14.9343953	0	4.295624175	175.4240911	14/06/2018	10:00:00	2018	6	66.792219	28.064618	Salla	2	27	expert	0	0
L	Aapalampi	14/06/2018 10:00	13.90414574	13.03627754	14.9343953	0	4.295624175	175.4240911	14/06/2018	10:00:00	2018	6	66.792367	28.067755	Salla	2	29	random	0	0
L	Aapalampi	14/06/2018 12:00	14.02779127	13.46451405	14.74674613	0	4.36296251	180.4252525	14/06/2018	12:00:00	2018	6	66.792601	28.0647	Salla	1	32	expert	0	0
L	Aapalampi	14/06/2018 12:00	14.02779127	13.46451405	14.74674613	0	4.36296251	180.4252525	14/06/2018	12:00:00	2018	6	66.792902	28.067922	Salla	1	30	random	0	0
L	Aapalampi	14/06/2018 12:00	14.02779127	13.46451405	14.74674613	0	4.36296251	180.4252525	14/06/2018	12:00:00	2018	6	66.792219	28.064618	Salla	2	27	expert	0	0
L	Aapalampi	14/06/2018 12:00	14.02779127	13.46451405	14.74674613	0	4.36296251	180.4252525	14/06/2018	12:00:00	2018	6	66.792367	28.067755	Salla	2	29	random	0	0
L	Aapalampi	14/06/2018 14:00	13.93417166	13.53951902	14.40043863	0	4.15521352	178.4046559	14/06/2018	14:00:00	2018	6	66.792601	28.0647	Salla	1	32	expert	0	0
L	Aapalampi	14/06/2018 14:00	13.93417166	13.53951902	14.40043863	0	4.15521352	178.4046559	14/06/2018	14:00:00	2018	6	66.792902	28.067922	Salla	1	30	random	0	0
L	Aapalampi	14/06/2018 14:00	13.93417166	13.53951902	14.40043863	0	4.15521352	178.4046559	14/06/2018	14:00:00	2018	6	66.792219	28.064618	Salla	2	27	expert	0	0
L	Aapalampi	14/06/2018 14:00	13.93417166	13.53951902	14.40043863	0	4.15521352	178.4046559	14/06/2018	14:00:00	2018	6	66.792367	28.067755	Salla	2	29	random	0	0
L	Aapalampi	14/06/2018 16:00	12.66857027	12.19367443	13.09445749	0	3.339268917	145.8199907	14/06/2018	16:00:00	2018	6	66.792601	28.0647	Salla	1	32	expert	0	0
L	Aapalampi	14/06/2018 16:00	12.66857027	12.19367443	13.09445749	0	3.339268917	145.8199907	14/06/2018	16:00:00	2018	6	66.792902	28.067922	Salla	1	30	random	0	0
L	Aapalampi	14/06/2018 16:00	12.66857027	12.19367443	13.09445749	0	3.339268917	145.8199907	14/06/2018	16:00:00	2018	6	66.792219	28.064618	Salla	2	27	expert	0	0
L	Aapalampi	14/06/2018 16:00	12.66857027	12.19367443	13.09445749	0	3.339268917	145.8199907	14/06/2018	16:00:00	2018	6	66.792367	28.067755	Salla	2	29	random	0	0
L	Aapalampi	14/06/2018 18:00	10.99224445	10.74409257	11.35270952	0	4.591540649	142.1022366	14/06/2018	18:00:00	2018	6	66.792601	28.0647	Salla	1	32	expert	0	0
L	Aapalampi	14/06/2018 18:00	10.99224445	10.74409257	11.35270952	0	4.591540649	142.1022366	14/06/2018	18:00:00	2018	6	66.792902	28.067922	Salla	1	30	random	0	0
L	Aapalampi	14/06/2018 18:00	10.99224445	10.74409257	11.35270952	0	4.591540649	142.1022366	14/06/2018	18:00:00	2018	6	66.792219	28.064618	Salla	2	27	expert	0	0
L	Aapalampi	14/06/2018 18:00	10.99224445	10.74409257	11.35270952	0	4.591540649	142.1022366	14/06/2018	18:00:00	2018	6	66.792367	28.067755	Salla	2	29	random	0	0
L	Aapalampi	14/06/2018 20:00	10.33937765	10.10625615	10.55788251	0	4.840850988	143.7545909	14/06/2018	20:00:00	2018	6	66.792601	28.0647	Salla	1	32	expert	0	0
L	Aapalampi	14/06/2018 20:00	10.33937765	10.10625615	10.55788251	0	4.840850988	143.7545909	14/06/2018	20:00:00	2018	6	66.792902	28.067922	Salla	1	30	random	0	0
L	Aapalampi	14/06/2018 20:00	10.33937765	10.10625615	10.55788251	0	4.840850988	143.7545909	14/06/2018	20:00:00	2018	6	66.792219	28.064618	Salla	2	27	expert	0	0
L	Aapalampi	14/06/2018 20:00	10.33937765	10.10625615	10.55788251	0	4.840850988	143.7545909	14/06/2018	20:00:00	2018	6	66.792367	28.067755	Salla	2	29	random	0	0
L	Aapalampi	14/06/2018 22:00	10.40709548	10.15658213	10.56509262	0	5.486364801	146.79373	14/06/2018	22:00:00	2018	6	66.792601	28.0647	Salla	1	32	expert	0	0
L	Aapalampi	14/06/2018 22:00	10.40709548	10.15658213	10.56509262	0	5.486364801	146.79373	14/06/2018	22:00:00	2018	6	66.792902	28.067922	Salla	1	30	random	0	0
L	Aapalampi	14/06/2018 22:00	10.40709548	10.15658213	10.56509262	0	5.486364801	146.79373	14/06/2018	22:00:00	2018	6	66.792219	28.064618	Salla	2	27	expert	0	0
L	Aapalampi	14/06/2018 22:00	10.40709548	10.15658213	10.56509262	0	5.486364801	146.79373	14/06/2018	22:00:00	2018	6	66.792367	28.067755	Salla	2	29	random	0	0
L	Aapalampi	15/06/2018 00:00	10.82621573	10.66107065	10.92823856	0	5.766949951	147.1405576	15/06/2018	00:00:00	2018	6	66.792601	28.0647	Salla	1	32	expert	0	0
L	Aapalampi	15/06/2018 00:00	10.82621573	10.66107065	10.92823856	0	5.766949951	147.1405576	15/06/2018	00:00:00	2018	6	66.792902	28.067922	Salla	1	30	random	0	0
L	Aapalampi	15/06/2018 00:00	10.82621573	10.66107065	10.92823856	0	5.766949951	147.1405576	15/06/2018	00:00:00	2018	6	66.792219	28.064618	Salla	2	27	expert	0	0
L	Aapalampi	15/06/2018 00:00	10.82621573	10.66107065	10.92823856	0	5.766949951	147.1405576	15/06/2018	00:00:00	2018	6	66.792367	28.067755	Salla	2	29	random	0	0
L	Aapalampi	15/06/2018 02:00	12.08047288	11.6325155	12.46599265	0	5.832201789	151.789718	15/06/2018	02:00:00	2018	6	66.792601	28.0647	Salla	1	32	expert	0	0
L	Aapalampi	15/06/2018 02:00	12.08047288	11.6325155	12.46599265	0	5.832201789	151.789718	15/06/2018	02:00:00	2018	6	66.792902	28.067922	Salla	1	30	random	0	0
L	Aapalampi	15/06/2018 02:00	12.08047288	11.6325155	12.46599265	0	5.832201789	151.789718	15/06/2018	02:00:00	2018	6	66.792219	28.064618	Salla	2	27	expert	0	0
L	Aapalampi	15/06/2018 02:00	12.08047288	11.6325155	12.46599265	0	5.832201789	151.789718	15/06/2018	02:00:00	2018	6	66.792367	28.067755	Salla	2	29	random	0	0
L	Aapalampi	15/06/2018 04:00	13.47761218	12.9852029	13.98596244	0	5.803231051	158.1750743	15/06/2018	04:00:00	2018	6	66.792601	28.0647	Salla	1	32	expert	0	0
L	Aapalampi	15/06/2018 04:00	13.47761218	12.9852029	13.98596244	0	5.803231051	158.1750743	15/06/2018	04:00:00	2018	6	66.792902	28.067922	Salla	1	30	random	0	0
L	Aapalampi	15/06/2018 04:00	13.47761218	12.9852029	13.98596244	0	5.803231051	158.1750743	15/06/2018	04:00:00	2018	6	66.792219	28.064618	Salla	2	27	expert	0	0
L	Aapalampi	15/06/2018 04:00	13.47761218	12.9852029	13.98596244	0	5.803231051	158.1750743	15/06/2018	04:00:00	2018	6	66.792367	28.067755	Salla	2	29	random	0	0
L	Aapalampi	15/06/2018 06:00	15.67493749	15.00487516	16.46686058	0	6.061351107	161.6410568	15/06/2018	06:00:00	2018	6	66.792601	28.0647	Salla	1	32	expert	0	0
L	Aapalampi	15/06/2018 06:00	15.67493749	15.00487516	16.46686058	0	6.061351107	161.6410568	15/06/2018	06:00:00	2018	6	66.792902	28.067922	Salla	1	30	random	0	0
L	Aapalampi	15/06/2018 06:00	15.67493749	15.00487516	16.46686058	0	6.061351107	161.6410568	15/06/2018	06:00:00	2018	6	66.792219	28.064618	Salla	2	27	expert	0	0
L	Aapalampi	15/06/2018 06:00	15.67493749	15.00487516	16.46686058	0	6.061351107	161.6410568	15/06/2018	06:00:00	2018	6	66.792367	28.067755	Salla	2	29	random	0	0
L	Aapalampi	15/06/2018 08:00	18.37570307	17.60104219	19.15929402	0	7.017337583	174.3010277	15/06/2018	08:00:00	2018	6	66.792601	28.0647	Salla	1	32	expert	0	0
L	Aapalampi	15/06/2018 08:00	18.37570307	17.60104219	19.15929402	0	7.017337583	174.3010277	15/06/2018	08:00:00	2018	6	66.792902	28.067922	Salla	1	30	random	0	0
L	Aapalampi	15/06/2018 08:00	18.37570307	17.60104219	19.15929402	0	7.017337583	174.3010277	15/06/2018	08:00:00	2018	6	66.792219	28.064618	Salla	2	27	expert	0	0
L	Aapalampi	15/06/2018 08:00	18.37570307	17.60104219	19.15929402	0	7.017337583	174.3010277	15/06/2018	08:00:00	2018	6	66.792367	28.067755	Salla	2	29	random	0	0
L	Aapalampi	15/06/2018 10:00	18.65637096	18.20767303	19.16461912	0	6.799138578	188.0552309	15/06/2018	10:00:00	2018	6	66.792601	28.0647	Salla	1	32	expert	0	0
L	Aapalampi	15/06/2018 10:00	18.65637096	18.20767303	19.16461912	0	6.799138578	188.0552309	15/06/2018	10:00:00	2018	6	66.792902	28.067922	Salla	1	30	random	0	0
L	Aapalampi	15/06/2018 10:00	18.65637096	18.20767303	19.16461912	0	6.799138578	188.0552309	15/06/2018	10:00:00	2018	6	66.792219	28.064618	Salla	2	27	expert	0	0
L	Aapalampi	15/06/2018 10:00	18.65637096	18.20767303	19.16461912	0	6.799138578	188.0552309	15/06/2018	10:00:00	2018	6	66.792367	28.067755	Salla	2	29	random	0	0
L	Aapalampi	15/06/2018 12:00	18.21303773	17.62430164	18.72043132	0	6.47308337	197.7097939	15/06/2018	12:00:00	2018	6	66.792601	28.0647	Salla	1	32	expert	0	0
L	Aapalampi	15/06/2018 12:00	18.21303773	17.62430164	18.72043132	0	6.47308337	197.7097939	15/06/2018	12:00:00	2018	6	66.792902	28.067922	Salla	1	30	random	0	0
L	Aapalampi	15/06/2018 12:00	18.21303773	17.62430164	18.72043132	0	6.47308337	197.7097939	15/06/2018	12:00:00	2018	6	66.792219	28.064618	Salla	2	27	expert	0	0
L	Aapalampi	15/06/2018 12:00	18.21303773	17.62430164	18.72043132	0	6.47308337	197.7097939	15/06/2018	12:00:00	2018	6	66.792367	28.067755	Salla	2	29	random	0	0
L	Aapalampi	15/06/2018 14:00	18.08189521	17.51055955	18.71935463	0	6.712638045	196.5196464	15/06/2018	14:00:00	2018	6	66.792601	28.0647	Salla	1	32	expert	0	0
L	Aapalampi	15/06/2018 14:00	18.08189521	17.51055955	18.71935463	0	6.712638045	196.5196464	15/06/2018	14:00:00	2018	6	66.792902	28.067922	Salla	1	30	random	0	0
L	Aapalampi	15/06/2018 14:00	18.08189521	17.51055955	18.71935463	0	6.712638045	196.5196464	15/06/2018	14:00:00	2018	6	66.792219	28.064618	Salla	2	27	expert	0	0
L	Aapalampi	15/06/2018 14:00	18.08189521	17.51055955	18.71935463	0	6.712638045	196.5196464	15/06/2018	14:00:00	2018	6	66.792367	28.067755	Salla	2	29	random	0	0
L	Aapalampi	15/06/2018 16:00	15.89567369	14.87657847	17.01140466	1.81E-05	5.694944394	210.9609872	15/06/2018	16:00:00	2018	6	66.792601	28.0647	Salla	1	32	expert	0	0
L	Aapalampi	15/06/2018 16:00	15.89567369	14.87657847	17.01140466	1.81E-05	5.694944394	210.9609872	15/06/2018	16:00:00	2018	6	66.792902	28.067922	Salla	1	30	random	0	0
L	Aapalampi	15/06/2018 16:00	15.89567369	14.87657847	17.01140466	1.81E-05	5.694944394	210.9609872	15/06/2018	16:00:00	2018	6	66.792219	28.064618	Salla	2	27	expert	0	0
L	Aapalampi	15/06/2018 16:00	15.89567369	14.87657847	17.01140466	1.81E-05	5.694944394	210.9609872	15/06/2018	16:00:00	2018	6	66.792367	28.067755	Salla	2	29	random	0	0
L	Aapalampi	15/06/2018 18:00	13.30189466	12.7378251	13.86635893	0	4.80371497	179.7271474	15/06/2018	18:00:00	2018	6	66.792601	28.0647	Salla	1	32	expert	0	0
L	Aapalampi	15/06/2018 18:00	13.30189466	12.7378251	13.86635893	0	4.80371497	179.7271474	15/06/2018	18:00:00	2018	6	66.792902	28.067922	Salla	1	30	random	0	0
L	Aapalampi	15/06/2018 18:00	13.30189466	12.7378251	13.86635893	0	4.80371497	179.7271474	15/06/2018	18:00:00	2018	6	66.792219	28.064618	Salla	2	27	expert	0	0
L	Aapalampi	15/06/2018 18:00	13.30189466	12.7378251	13.86635893	0	4.80371497	179.7271474	15/06/2018	18:00:00	2018	6	66.792367	28.067755	Salla	2	29	random	0	0
L	Aapalampi	15/06/2018 20:00	11.32548904	10.52129333	12.09566261	0	4.782808389	192.221911	15/06/2018	20:00:00	2018	6	66.792601	28.0647	Salla	1	32	expert	0	0
L	Aapalampi	15/06/2018 20:00	11.32548904	10.52129333	12.09566261	0	4.782808389	192.221911	15/06/2018	20:00:00	2018	6	66.792902	28.067922	Salla	1	30	random	0	0
L	Aapalampi	15/06/2018 20:00	11.32548904	10.52129333	12.09566261	0	4.782808389	192.221911	15/06/2018	20:00:00	2018	6	66.792219	28.064618	Salla	2	27	expert	0	0
L	Aapalampi	15/06/2018 20:00	11.32548904	10.52129333	12.09566261	0	4.782808389	192.221911	15/06/2018	20:00:00	2018	6	66.792367	28.067755	Salla	2	29	random	0	0
L	Aapalampi	15/06/2018 22:00	9.834052645	9.524810284	10.20886436	0	4.629712831	198.4204871	15/06/2018	22:00:00	2018	6	66.792601	28.0647	Salla	1	32	expert	0	0
L	Aapalampi	15/06/2018 22:00	9.834052645	9.524810284	10.20886436	0	4.629712831	198.4204871	15/06/2018	22:00:00	2018	6	66.792902	28.067922	Salla	1	30	random	0	0
L	Aapalampi	15/06/2018 22:00	9.834052645	9.524810284	10.20886436	0	4.629712831	198.4204871	15/06/2018	22:00:00	2018	6	66.792219	28.064618	Salla	2	27	expert	0	0
L	Aapalampi	15/06/2018 22:00	9.834052645	9.524810284	10.20886436	0	4.629712831	198.4204871	15/06/2018	22:00:00	2018	6	66.792367	28.067755	Salla	2	29	random	0	0
L	Aapalampi	16/06/2018 00:00	11.18655288	10.30638776	12.01373116	0	4.554623081	208.6842782	16/06/2018	00:00:00	2018	6	66.792601	28.0647	Salla	1	32	expert	0	0
L	Aapalampi	16/06/2018 00:00	11.18655288	10.30638776	12.01373116	0	4.554623081	208.6842782	16/06/2018	00:00:00	2018	6	66.792902	28.067922	Salla	1	30	random	0	0
L	Aapalampi	16/06/2018 00:00	11.18655288	10.30638776	12.01373116	0	4.554623081	208.6842782	16/06/2018	00:00:00	2018	6	66.792219	28.064618	Salla	2	27	expert	0	0
L	Aapalampi	16/06/2018 00:00	11.18655288	10.30638776	12.01373116	0	4.554623081	208.6842782	16/06/2018	00:00:00	2018	6	66.792367	28.067755	Salla	2	29	random	0	0
L	Aapalampi	16/06/2018 02:00	13.59833344	13.06670906	14.25953302	0	4.852066162	215.9758927	16/06/2018	02:00:00	2018	6	66.792601	28.0647	Salla	1	32	expert	0	0
L	Aapalampi	16/06/2018 02:00	13.59833344	13.06670906	14.25953302	0	4.852066162	215.9758927	16/06/2018	02:00:00	2018	6	66.792902	28.067922	Salla	1	30	random	0	0
L	Aapalampi	16/06/2018 02:00	13.59833344	13.06670906	14.25953302	0	4.852066162	215.9758927	16/06/2018	02:00:00	2018	6	66.792219	28.064618	Salla	2	27	expert	0	0
L	Aapalampi	16/06/2018 02:00	13.59833344	13.06670906	14.25953302	0	4.852066162	215.9758927	16/06/2018	02:00:00	2018	6	66.792367	28.067755	Salla	2	29	random	0	0
L	Aapalampi	16/06/2018 04:00	15.92720364	15.26920414	16.72648538	0	5.02909905	226.5651636	16/06/2018	04:00:00	2018	6	66.792601	28.0647	Salla	1	32	expert	0	0
L	Aapalampi	16/06/2018 04:00	15.92720364	15.26920414	16.72648538	0	5.02909905	226.5651636	16/06/2018	04:00:00	2018	6	66.792902	28.067922	Salla	1	30	random	0	0
L	Aapalampi	16/06/2018 04:00	15.92720364	15.26920414	16.72648538	0	5.02909905	226.5651636	16/06/2018	04:00:00	2018	6	66.792219	28.064618	Salla	2	27	expert	0	0
L	Aapalampi	16/06/2018 04:00	15.92720364	15.26920414	16.72648538	0	5.02909905	226.5651636	16/06/2018	04:00:00	2018	6	66.792367	28.067755	Salla	2	29	random	0	0
L	Aapalampi	16/06/2018 06:00	18.07213367	17.5077608	18.61015696	0	5.2325295	225.1725644	16/06/2018	06:00:00	2018	6	66.792601	28.0647	Salla	1	32	expert	0	0
L	Aapalampi	16/06/2018 06:00	18.07213367	17.5077608	18.61015696	0	5.2325295	225.1725644	16/06/2018	06:00:00	2018	6	66.792902	28.067922	Salla	1	30	random	0	0
L	Aapalampi	16/06/2018 06:00	18.07213367	17.5077608	18.61015696	0	5.2325295	225.1725644	16/06/2018	06:00:00	2018	6	66.792219	28.064618	Salla	2	27	expert	0	0
L	Aapalampi	16/06/2018 06:00	18.07213367	17.5077608	18.61015696	0	5.2325295	225.1725644	16/06/2018	06:00:00	2018	6	66.792367	28.067755	Salla	2	29	random	0	0
L	Aapalampi	16/06/2018 08:00	19.76436021	18.93002477	20.57926897	0	6.590533488	222.6441483	16/06/2018	08:00:00	2018	6	66.792601	28.0647	Salla	1	32	expert	0	0
L	Aapalampi	16/06/2018 08:00	19.76436021	18.93002477	20.57926897	0	6.590533488	222.6441483	16/06/2018	08:00:00	2018	6	66.792902	28.067922	Salla	1	30	random	0	0
L	Aapalampi	16/06/2018 08:00	19.76436021	18.93002477	20.57926897	0	6.590533488	222.6441483	16/06/2018	08:00:00	2018	6	66.792219	28.064618	Salla	2	27	expert	0	0
L	Aapalampi	16/06/2018 08:00	19.76436021	18.93002477	20.57926897	0	6.590533488	222.6441483	16/06/2018	08:00:00	2018	6	66.792367	28.067755	Salla	2	29	random	0	0
L	Aapalampi	16/06/2018 10:00	20.36249123	19.49658804	21.21670029	0	7.0305395	218.1655169	16/06/2018	10:00:00	2018	6	66.792601	28.0647	Salla	1	32	expert	0	0
L	Aapalampi	16/06/2018 10:00	20.36249123	19.49658804	21.21670029	0	7.0305395	218.1655169	16/06/2018	10:00:00	2018	6	66.792902	28.067922	Salla	1	30	random	0	0
L	Aapalampi	16/06/2018 10:00	20.36249123	19.49658804	21.21670029	0	7.0305395	218.1655169	16/06/2018	10:00:00	2018	6	66.792219	28.064618	Salla	2	27	expert	0	0
L	Aapalampi	16/06/2018 10:00	20.36249123	19.49658804	21.21670029	0	7.0305395	218.1655169	16/06/2018	10:00:00	2018	6	66.792367	28.067755	Salla	2	29	random	0	0
L	Aapalampi	16/06/2018 12:00	20.10043596	19.53833928	20.88999267	0	6.848503542	224.0298306	16/06/2018	12:00:00	2018	6	66.792601	28.0647	Salla	1	32	expert	0	0
L	Aapalampi	16/06/2018 12:00	20.10043596	19.53833928	20.88999267	0	6.848503542	224.0298306	16/06/2018	12:00:00	2018	6	66.792902	28.067922	Salla	1	30	random	0	0
L	Aapalampi	16/06/2018 12:00	20.10043596	19.53833928	20.88999267	0	6.848503542	224.0298306	16/06/2018	12:00:00	2018	6	66.792219	28.064618	Salla	2	27	expert	0	0
L	Aapalampi	16/06/2018 12:00	20.10043596	19.53833928	20.88999267	0	6.848503542	224.0298306	16/06/2018	12:00:00	2018	6	66.792367	28.067755	Salla	2	29	random	0	0
L	Aapalampi	16/06/2018 14:00	18.84860967	18.2183986	19.51619263	0	6.515714739	231.9624685	16/06/2018	14:00:00	2018	6	66.792601	28.0647	Salla	1	32	expert	0	0
L	Aapalampi	16/06/2018 14:00	18.84860967	18.2183986	19.51619263	0	6.515714739	231.9624685	16/06/2018	14:00:00	2018	6	66.792902	28.067922	Salla	1	30	random	0	0
L	Aapalampi	16/06/2018 14:00	18.84860967	18.2183986	19.51619263	0	6.515714739	231.9624685	16/06/2018	14:00:00	2018	6	66.792219	28.064618	Salla	2	27	expert	0	0
[truncated: 241,945 more rows]
